# Supplementary material for: Novel heavy metal resistance gene clusters are present in the genome of Cupriavidus neocaledonicus STM 6070, a new species of Mimosa pudica microsymbiont isolated from heavy-metal-rich mining site soil
Source: BMC Genomics. 2020 Mar 6;21:214. doi: 10.1186/s12864-020-6623-z (PMC7060636; doi:10.1186/s12864-020-6623-z)
Supplement: Supplementary file 11 — Additional file 11: Table S6. HME determinants in STM 6070 genome and their comparison with those detected in Cupriavidus species. [file 12864_2020_6623_MOESM11_ESM.xlsx]

## Sheet: Feuil1
Table S6. HME determinants in STM 6070 genome and their comparison with those detected in Cupriavidus species.
Locus a	Proposed gene annotation b	STM 6070 Locus tag c CT6070v1_	IMG Locus tag d	HM transporter e	Putative substrate	Gene numbers of orthologous genes and/or operons (% of protein identity)
			A3AGDRAFT_			LMG19424T (RALTA_)	STM6018 (CT6018v1_)	UYPR2.512 (ARBE_v1_)	AMP6 (AUFE01_v1_)	CH34T (Rmet_)	N-1 (CNE_)	H16 (H16_)
A	hmyFCBA	20358-61	00876-00879	HME3b	monovalent cations	B1558-55 (99)*	80158-61 (99)*	3670463-66 (97)*	20187-90 (98)*	4119-123 (93)	2c18040-10 (97)*	B1857 (97)
B	nieIC cep nieBA	20387-91	00906-00910	HME5	nd	B2171 (35)	60168 (35)	2990015 (35)	10158-54 (92)	no	2c23580 (35)	B2407 (35)
-	chrB1A1	20394-93	00912-00911	CHR	CrO42-	B1525-24 (92)*	80194-95 (92)*	3550014-13 (90) 2060005-04 (83)	no	6202-03 (86) chrB	no	no
										3865-66 (84) chrB
C	czcJ2 hns czcLRS ubiG zntA	20462	00978 (zntA)	P-ATPase	Zn2+	B1454 (96)*	80268 (97)*	3570003 (92)*	150003 (90)*	4594 (79)*	2c16370 (92)*	B1644 (93)*
D	silP	30021	00999	P-ATPase	Ag	no	no	no	170079 (82)	no	no	A1984-91 (82)
	copP	30029	01005	P-ATPase	Cu2+	no	no	3360024 (39)	170039-44 (86)	6119 (39) copF	no	A2004-20 (73)
E	copSRABCD	110029-34	02911-02906	-	nd	B1965-70 (93)*	60376-71 (93)*	3670124-19 (86)*	590020-25 (78)*	6110-15 (76) copA1	2c21700 (86)*	B2182-87 (86)*
										6568-73 (76) copA2
F	czcJ1I1C1B1A1	180092-96	03877-03882	HME1	Co2+, Zn2+, Cd2+	B2175-71 (96)*	60164-68 (96)*	2990009-15 (93)*	40042-47 (92)*	5980-75 (82) czcA	2c23620-580 (94)*	B2407-2410 (93)*
										4468-9 (80) czcA2
G	hmvCBA	230067-69	04395-04397	HME3a	divalent cations	B0378-80 (98)*	30272-74(98)*	3050012-10 (96)*	160089-91 (95)*	3836-38 (90) hmvAΔ	2c05240-60 (95)*	B0581-83 (96)*
H	cupA cupR	240079	04504	P-ATPase	Cu2+	A3122-3 (95)*	190004-5 (95)*	3390004-5 (90)*	110118-9 (88)*	3523-4 (81)* cupA	1c3617-180 (90)*	A3667-68 (90)*
I	czcC2B2A2	300007-9	04975-04973	HME1	nd	pA_0640 (65)	60168 (64)	2990015 (64)	40047 (65)	4468 (64) czcA2	pA1645-47 (84)	B2407 (64)
						B2171 (64)	180068 (64)			5980 (64) czcA
-	nreAB	300013-12	04978-04977	MFS	Ni2+	no	no	3550018 (86)	10151-2 (86)	6144 (80) nreB	no	no
-	ΔchrB 2A2CF exp chrL	300021-15	04985-04980	CHR	CrO42-	B1524-25 (91)	80195-94 (91)	3550017-14 (96)	2060005 (82)	6195-04 (87) chrA1	2c14720-10 (83)	B1482-3 (84)
										3864-66 (83) chrA2
-	hmxB zneAC zneR hmxS	300032-28	04993-04989	HME3a	nd	B0380 (44)	30274 (44)	3050010 (44)	160091 (44)	5980 (40) czcA	2c05260 (44)	B0583 (44)
										5329 (39) zneA		B2407 (39)
										5319 (39) zniA
J	DcopF	370002	05405	P-ATPase	Cu2+	A3123 (47)	220021 (78)	3360024 (84)	110118 (49)	6119 (82) copF	1c20890 (91)	A2173 (91)
-	silDCBAF	370003-07	05406-05409	HME4	Cu2+, Ag	B1555 (36)	220023-28 (91)	2990015 (36)	10139-35 (89)	6133-36 (87) silA	1c21010-50 (88)	A2184-87 (89)
						B2171 (36)		3670466 (36)		5030-34 (86) cusA
K	czcDI2C3B3A3	420028-31	05655-05651	CDF +HME1	Co2+, Zn2+, Cd2+	pA_0645-40 (100)*	240034-30 (99)*	2990012-15 (77)	40044-47 (77)	5983-76 (76) czcA	2c23610-80 (76)	B2407-2410 (77)
-	arsR1IC1C2B1C3H1P	420033-40	05663-05656	ARC3	nd	pA_0653-47 (100)*	240043-36 (100)*	no	130129-131 (83)	0333-28 (83) arsB	1c20970-30 (88)	A2176-80 (88)
				+MFS		B1892-95 (92)	110166-69 (92)
L	arsR2C4B2H2	490007-10	05853-05856	ARC3	nd	pA_0653-47 (89)	240043-37 (89)	no	130129-131 (84)	0333-28 (83) arsB	1c20970-30 (87)	A2175-76 (87)
						B1892-95 (89)	110166-69 (89)
Not in HMR clusters	dmeF	280089	04892	CDF +HME1	nd	A0210 (95)*	190040 (97)*	3360004 (87)*	190093 (85)*	0198 (76)* demF	1c02760 (88)*	A0270 (88)*
	fieF1	130044	03199	CDF +HME1	nd	A3011 (94)*	160046 (93)*	3520088 (85)*	120129 (81)*	3406 (71)* fieF	1c35090 (85)*	A3559 (85)*
	fieF2	920003	06164	CDF +HME1	nd	A3011 (81)	660002 (100)	390001 (86)	2370001 (96)	3406 (70) fieF	1c35090 (82)	A3559 (83)
Footnote: STM 6070, Cupriavidus sp. STM 6070; LMG19424T, C. taiwanensis LMG19424T; STM6018, C. taiwanensis STM6018; UYPR2.512, Cupriavidus sp. UYPR2.512; AMP6, Cupriavidus sp. AMP6; CH34T, C. metallidurans CH34T; N-1, C. necator N-1T. a, HM loci names from Figure 2; b, STM 6070 heavy metal transporter annotation from Figure 2 (genes compared with orthologous genes from other Cupriavidus species a…
