# Supplementary material for: Novel heavy metal resistance gene clusters are present in the genome of Cupriavidus neocaledonicus STM 6070, a new species of Mimosa pudica microsymbiont isolated from heavy-metal-rich mining site soil
Source: BMC Genomics. 2020 Mar 6;21:214. doi: 10.1186/s12864-020-6623-z (PMC7060636; doi:10.1186/s12864-020-6623-z)
Supplement: Supplementary file 12 — Additional file 12: Figure S7. A comparison of proximal and distal sites in Cupriavidus neocaledonicus STM 6070 RND-HME proteins compared to related proteins in other bacterial strains. [file 12864_2020_6623_MOESM12_ESM.xlsx]

## Sheet: Table XX
Figure S7. A comparison of proximal and distal sites in Cupriavidus neocaledonicus STM 6070 RND-HME proteins compared to related proteins in other bacterial strains.
Bacteria and RND-HME proteins	metal	metal coordinating aa									Ni binding motifs										Ni binding motifs						consensus sequence of the											MHE
	specificity	Proximal site					Distal site				H-X4-H										H-X3-H						transmembrane α-helice nr (TMH IV)											class
C. metallidurans CH34, CzcA		E	D	D	L	E	V	E	I		D	L	M	P	P	N	I	S	D		L	R	F	N	E		D	F	G	X3	D	G	A	X3	V	E	N	HME1
Alcaligenes sp. CT14, P94177		E	D	D	L	E	V	E	I		D	P	M	P	P	N	I	S	D		L	R	F	N	E		D	F	G	X3	D	G	A	X3	V	E	N
CT6070v1_180092, CzcA1		E	D	D	L	E	V	E	I		D	P	M	P	P	N	I	S	D		L	R	F	N	E		D	F	G	X3	D	G	A	X3	V	E	N
C. metallidurans CH34, CzcA2		E	D	D	L	E	T	E	I		D	P	M	P	P	N	I	S	D		L	R	F	N	E		D	F	G	X3	D	G	A	X3	V	E	N
CT6070v1_420028, CzcA3		E	D	D	M	E	A	E	I		D	P	M	P	P	N	V	A	D		M	R	F	N	E		D	F	G	X3	D	G	A	X3	V	E	N
R. solanacearum GMI1000, CzcA		E	D	D	L	E	A	E	I		D	V	M	P	P	S	I	S	D		L	R	F	N	E		D	F	G	X3	D	G	A	X3	V	E	N
P. fluorescens AAG09629, CztA		E	D	D	L	E	A	E	I		D	P	M	P	P	N	I	S	D		L	R	F	N	E		D	F	G	X3	D	G	A	X3	V	E	N
P. aeruginosa CAB56471, CzrA		E	D	D	L	E	V	E	I		D	L	M	P	P	N	A	S	D		L	R	F	N	E		D	F	G	X3	D	G	A	X3	V	E	N
P. aeruginosa PAO1, CzcA		E	D	D	L	E	V	E	I		D	L	M	P	P	N	A	S	D		L	R	F	N	E		D	F	G	X3	D	G	A	X3	V	E	N
CT6070v1_300007, CzcA2		E	D	D	M	E	V	E	I		D	P	V	P	P	S	V	A	D		M	R	F	N	E		D	F	G	X3	D	G	A	X3	V	E	N
L. pneumophila Q4415, HelA		E	D	D	M	E	A	E	V		D	P	M	P	P	N	V	A	D		M	R	F	N	E		D	F	G	X3	D	G	A	X3	V	E	N
X. campestris ATCC 33913, CzcA		E	D	D	M	E	V	E	V		D	P	M	P	P	S	V	A	D		M	R	M	N	E		D	F	G	X3	D	G	A	X3	V	E	N
C. metallidurans CH34, NccA	Ni	E	D	D	M	E	A	D	L		D	P	M	P	P	N	A	S	D		M	R	F	N	E		D	F	G	X3	D	G	A	X3	V	E	N	HME2
C. metallidurans CH34, CnrA	Ni	E	D	D	M	E	A	D	L		D	P	M	P	P	N	A	S	D		M	R	F	N	E		D	F	G	X3	D	G	A	X3	V	E	N
C. metallidurans 31A, pTOM9, NccA		E	D	D	M	E	A	D	L		D	P	M	P	P	N	A	S	D		M	R	F	N	E		D	F	G	X3	D	G	A	X3	V	E	N
R. solanacearum GMI1000, NP_522091		E	D	T	D	E	A	E	S		D	P	Q	G	Q	N	E	S	T		D	R	V	D	E		A	I	G	X3	D	G	S	X3	V	E	N	MHE3b
CT6070v1_20361, HmyA		E	D	T	D	E	A	E	S		D	P	Q	G	Q	N	E	S	T		D	R	V	D	E		A	I	G	X3	D	G	S	X3	V	E	N
C. metallidurans CH34, HmyA		E	D	T	D	E	S	E	S		D	P	Q	G	Q	N	E	S	T		D	R	V	D	E		A	I	G	X3	D	G	S	X3	V	E	N
C. metallidurans CH34, ZneA	Zn	E	D	E	D	D	E	D	E		D	P	F	S	P	S	H	I	E		D	G	V	L	D		D	F	G	X3	D	G	A	X3	M	E	N	HME3a
R. solanacearum GMI1000, NP_522601		E	D	E	D	D	E	D	D		D	P	F	T	P	S	H	I	E		D	G	V	L	D		D	F	G	X3	D	G	A	X3	M	E	N
X. axonopodis 306, NP_642464		E	D	E	D	D	A	D	D		D	Y	W	T	P	S	H	I	E		D	G	V	Q	D		D	F	G	X3	D	G	A	X3	V	E	N
CT6070v1_230069, HmvA		E	D	E	D	E	A	D	D		D	P	K	L	I	N	T	V	E		D	N	I	L	E		D	F	G	X3	D	G	A	X3	V	E	N
C. metallidurans CH34, HmvA		E	D	E	D	E	A	D	D		D	P	K	L	I	N	T	V	E		D	N	I	L	E		D	F	G	X3	D	G	A	X3	V	E	N
C. metallidurans CH34, ZniA		E	D	E	D	E	G	Q	D		D	A	A	G	F	F	N	A	E		D	N	V	Q	E		D	F	G	X3	D	S	S	X3	V	E	N
CT6070v1_300029, ZneA		E	D	E	D	E	E	D	D		D	P	K	G	P	N	N	L	E		D	N	V	E	E		D	F	G	X3	D	S	A	X3	V	E	A
M. massiliensis, mma_0286, CzcA1		E	D	E	D	E	E	D	D		D	P	K	G	P	N	N	L	E		D	N	V	E	E		D	F	G	X3	D	S	A	X3	V	E	A
S. enterica Q9ZHC9, SilA		W	D	E	N	M	T	E	T		D	S	A	P	L	E	M	V	E		N	R	I	D	M		A	V	G	X3	D	A	A	X3	I	E	N	HMA4
E. coli K 12, NP 415107, CusA	Cu	W	D	E	N	M	T	E	T		D	S	A	P	L	E	M	V	E		N	R	I	D	M		A	V	G	X3	D	A	A	X3	I	E	N
C. metallidurans CH34, CusA	Cu	W	D	E	N	M	T	E	S		D	P	A	P	L	E	M	F	E		N	R	I	D	M		A	V	G	X3	D	A	A	X3	I	E	N
R. solanacearum GMI1000, Rsp0928,		W	D	E	N	M	T	E	T		D	P	A	P	M	E	M	F	E		N	R	I	D	M		A	V	G	X3	D	A	A	X3	I	E	N
C. metallidurans CH34, SilA		W	D	E	N	M	T	E	S		D	P	A	P	I	E	M	F	E		N	R	I	D	M		A	V	G	X3	D	A	A	X3	I	E	N
CT6070v1_370006, SilA		W	D	E	N	M	T	E	T		D	P	A	P	I	E	M	F	E		N	R	I	D	M		A	I	G	X3	D	A	A	X3	I	E	N
CT6070v1_20391, NieA		E	H	E	H	H	A	Q	L		H	A	E	G	V	H	A	S	E		H	R	L	D	H		A	I	G	X3	D	D	A	X3	V	E	N	HME5?
Cupriavidus sp. AMP6,		E	H	E	H	H	A	Q	L		H	A	E	G	V	H	S	S	E		H	R	L	D	H		A	I	G	X3	D	D	A	X3	V	E	N
M. massiliensis, mma_3053		E	H	E	H	H	S	Q	L		H	A	E	G	V	H	S	S	E		H	R	L	D	H		A	I	G	X3	D	D	A	X3	V	E	N
Synechocystis sp. PCC 6803, NrsA	Ni	T	D	H	H	E	A	Q	G		D	G	A	G	V	S	M	A	H		H	R	M	D	E		A	I	G	X3	D	D	S	X3	M	E	N	HME5
Synechocystis sp. PCC 6803, CopA	Cu	T	D	H	H	E	A	Q	G		D	A	G	G	V	N	L	G	H		H	R	M	D	E		A	I	G	X3	D	D	S	X3	M	E	N
Anabena sp. PCC 7120, all7618,		T	D	H	H	E	A	Q	G		D	A	A	P	V	N	L	T	H		H	R	M	D	E		A	I	G	X3	D	D	S	X3	M	E	N
Anabena sp. PCC 7120, all7631,		T	D	H	H	E	A	Q	G		D	A	G	G	V	N	L	G	H		H	R	M	D	E		A	I	G	X3	D	D	S	X3	M	E	N
C. metallidurans CH34, AcrB3		D	A	D	G	L	Q	K	G		D	Q	P	Q	S	N	V	A	Q		G	R	V	K	L		A	L	G	X3	D	D	A	X3	V	E	M
C. metallidurans CH34, MdtB		P	G	N	I	G	Q	L	V		-	-	-	-	-	N	T	G	N		I	N	V	G	G		A	V	G	X3	D	D	A	X3	L	E	N
C. metallidurans CH34, AcrD		S	S	S	G	P	Q	K	G		-	-	S	G	E	Q	R	A	S		T	A	L	P	G		A	I	G	X3	D	D	A	X3	V	E	N
C. metallidurans CH34, AcrB		N	R	L	P	Q	Q	D	A		-	-	R	G	Q	S	S	G	L		Q	E	L	-	G		A	I	G	X3	D	D	A	X3	V	E	N
C. metallidurans CH34, AcrF		A	S	T	P	P	Q	Q	I		-	Q	N	K	S	N	A	G	T		P	G	L	-	G		A	I	G	X3	D	D	A	X3	I	E	N
C. metallidurans CH34, ZneA, aa positions		136	602	610	654	658	72	172	599		602	603	604	605	606	607	608	609	610		654	655	656	657	658		400	401	402		406	407	408		412	413	414

## Sheet: Sequence Data
Domain: Data
C. metallidurans CH34, CzcA	-	-	-	-	-	-	-	-	M	F	E	-	-	-	-	R	-	-	-	I	I	S	F	A	I	Q	Q	R	W	L	V	L	L	A	V	F	G	M	A	G	L	G	I	F	S	Y	N	R	L
Alcaligenes sp. CT14, P94177	-	-	-	-	-	-	-	-	M	F	E	-	-	-	-	R	-	-	-	I	I	S	F	A	I	Q	Q	R	W	L	V	L	L	A	V	F	G	M	A	G	L	G	I	F	S	Y	N	R	L
CT6070v1_180092, CzcA	M	S	T	E	R	E	V	P	M	F	E	-	-	-	-	R	-	-	-	L	I	R	F	A	I	A	Q	R	W	L	V	L	L	A	V	L	G	M	A	A	L	G	L	Y	S	Y	T	R	L
C. metallidurans CH34, CzcA2	-	-	-	-	-	-	-	-	M	F	E	-	-	-	-	R	-	-	-	I	L	R	F	A	I	A	Q	R	W	L	V	M	L	A	V	L	G	M	A	G	L	G	I	Y	N	Y	S	R	L
CT6070v1_420028, CzcA	-	-	-	-	-	-	-	-	M	F	E	-	-	-	-	R	-	-	-	I	I	R	F	A	I	E	Q	R	W	L	V	L	L	V	V	L	G	M	A	A	L	G	V	Y	N	Y	T	R	L
R. solanacearum GMI1000, CzcA	-	-	-	-	-	-	-	-	M	F	E	-	-	-	-	R	-	-	-	L	L	R	A	V	I	A	Q	R	W	L	V	L	L	A	V	L	G	A	A	A	Y	G	V	Y	S	Y	T	R	L
P. fluorescens AAG09629, CztA	-	-	-	-	-	-	-	-	M	F	E	-	-	-	-	R	-	-	-	L	I	Q	F	A	I	E	Q	R	I	I	V	L	L	A	M	L	L	M	A	G	V	G	I	A	S	Y	Q	K	L
P. aeruginosa CAB56471, CzrA	-	-	-	-	-	-	-	-	M	F	E	-	-	-	-	R	-	-	-	I	I	Q	F	A	I	E	Q	R	W	L	V	L	L	A	V	L	G	M	A	G	V	G	I	G	S	Y	Q	K	L
P. aeruginosa PAO1, CzcA	-	-	-	-	-	-	-	-	M	F	E	-	-	-	-	R	-	-	-	I	I	Q	F	A	I	E	Q	R	W	L	V	L	L	A	V	L	G	M	A	G	V	G	I	G	S	Y	Q	K	L
CT6070v1_300007, CzcA	-	-	-	-	-	-	-	-	M	L	D	-	-	-	-	K	-	-	-	L	L	K	F	S	I	R	R	R	W	F	V	M	L	G	V	L	A	L	I	G	I	G	V	Q	S	L	L	K	L
L. pneumophila Q4415, HelA	-	-	-	-	-	-	-	-	M	L	E	-	-	-	-	K	-	-	-	I	I	R	F	S	L	K	H	R	W	F	V	L	L	F	T	L	V	I	A	I	L	G	V	Y	N	F	Q	R	L
X. campestris ATCC 33913, CzcA	M	E	V	P	A	-	-	-	M	L	T	-	-	-	-	K	-	-	-	I	I	R	F	A	I	A	Q	R	W	L	M	L	A	L	T	G	V	L	I	A	I	G	A	W	S	F	S	R	L
C. metallidurans CH34, NccA	-	-	-	-	-	-	-	-	M	I	G	-	-	-	-	N	-	-	-	V	L	S	G	S	I	H	Y	R	W	L	V	L	F	L	T	V	V	I	A	A	I	G	A	W	Q	L	K	L	L
C. metallidurans CH34, CnrA	-	-	-	-	-	-	-	-	M	I	E	-	-	-	-	S	-	-	-	I	L	S	G	S	V	R	Y	R	W	L	V	L	F	L	T	A	V	V	A	V	I	G	A	W	Q	L	N	L	L
C. metallidurans 31A, pTOM9, NccA	-	-	-	-	-	-	-	-	M	I	E	-	-	-	-	S	-	-	-	I	L	S	G	A	V	R	F	R	W	L	V	L	F	L	T	A	V	V	G	A	I	G	A	W	Q	L	N	L	L
R. solanacearum GMI1000, NP_522091	-	-	-	-	-	-	-	-	M	I	D	-	-	-	-	A	-	-	-	L	I	R	G	A	L	K	Q	R	L	V	V	A	V	V	A	A	V	L	L	F	F	G	I	D	A	A	R	K	L
CT6070v1_20361, HmyA	-	-	-	-	-	-	-	-	M	M	K	-	-	-	-	S	-	-	-	L	V	E	A	A	I	K	Q	R	L	V	V	C	V	L	A	V	V	L	F	F	F	G	L	R	A	A	T	K	L
C. metallidurans CH34, HmyA	-	-	-	-	-	-	-	-	-	-	-	-	-	-	-	-	-	-	-	-	-	-	-	-	-	-	-	-	-	-	V	C	V	I	A	V	V	L	F	F	F	G	L	R	A	A	G	K	L
C. metallidurans CH34, ZneA	-	-	-	-	-	-	-	-	M	I	E	-	-	-	-	R	-	-	-	L	V	T	L	C	F	N	R	R	G	I	V	A	L	V	F	A	M	V	A	L	Y	G	W	Y	A	W	K	Q	L
R. solanacearum GMI1000, NP_522601	-	-	-	-	-	-	-	-	M	I	E	-	-	-	-	R	-	-	-	L	V	T	L	C	F	N	R	R	G	I	V	V	L	V	F	L	F	A	A	L	Y	G	W	H	S	W	T	Q	L
X. axonopodis 306, NP_642464	-	-	-	-	-	-	-	-	M	I	E	-	-	-	-	A	-	-	-	I	T	T	T	C	F	Q	R	R	G	I	V	W	L	V	F	V	L	I	A	L	Y	G	T	W	S	W	T	Q	L
CT6070v1_230069, HmvA	-	-	-	-	-	-	-	-	M	I	S	-	-	-	-	R	-	-	-	I	V	S	F	A	L	H	Q	K	L	F	V	W	L	G	L	I	L	F	V	G	G	G	I	A	A	F	K	N	L
C. metallidurans CH34, HmvA	-	-	-	-	-	-	-	-	M	I	S	-	-	-	-	R	-	-	-	I	V	N	F	A	L	H	Q	K	L	F	V	W	L	G	L	I	I	F	V	A	G	G	L	A	A	F	K	N	L
C. metallidurans CH34, ZniA	-	-	-	-	-	-	-	-	V	L	R	-	-	-	-	N	-	-	-	V	L	R	L	S	L	T	R	R	P	L	I	L	L	F	L	L	V	F	A	G	A	G	L	F	A	Y	S	K	L
CT6070v1_300029, HmxA	-	-	-	-	-	-	-	-	M	I	D	-	-	-	-	R	-	-	-	L	I	V	F	A	L	T	Q	R	A	F	V	L	V	L	V	A	A	L	V	G	F	G	G	Y	A	L	S	N	L
M. massiliensis, mma_0286, CzcA1	-	-	-	-	-	-	-	-	M	I	D	-	-	-	-	R	-	-	-	L	I	V	F	A	M	T	Q	R	I	F	V	F	V	L	V	G	A	L	I	G	F	G	G	Y	A	L	S	N	L
S. enterica Q9ZHC9, SilA	-	-	-	-	-	-	-	-	M	I	E	-	-	-	-	W	-	-	-	I	I	R	R	S	V	A	N	R	F	L	V	M	M	G	A	L	F	L	S	I	W	G	T	W	T	I	I	N	T
E. coli K 12, NP 415107, CusA	-	-	-	-	-	-	-	-	M	I	E	-	-	-	-	W	-	-	-	I	I	R	R	S	V	A	N	R	F	L	V	L	M	G	A	L	F	L	S	I	W	G	T	W	T	I	I	N	T
C. metallidurans CH34, CusA	-	-	-	-	-	-	-	-	M	I	A	-	-	-	-	R	-	-	-	I	I	L	A	S	I	R	N	R	F	L	V	L	L	A	T	I	M	L	T	A	W	G	L	W	A	V	G	T	T
R. solanacearum GMI1000, Rsp0928,	-	-	-	-	-	-	-	-	M	I	A	-	-	-	-	R	-	-	-	L	I	F	A	S	I	R	N	R	F	L	V	L	L	T	T	A	L	L	T	A	W	G	L	W	A	V	R	S	T
C. metallidurans CH34, SilA	-	-	-	-	-	-	-	-	M	I	A	-	-	-	-	S	-	-	-	L	I	L	A	S	I	R	N	R	F	L	V	L	L	A	T	V	M	L	T	A	W	G	L	W	A	V	R	S	T
CT6070v1_370006, CusA	-	-	-	-	-	-	-	-	M	I	A	-	-	-	-	Q	-	-	-	L	I	L	A	S	I	R	N	R	V	L	V	L	L	A	T	L	V	L	T	A	W	G	L	W	A	A	R	S	T
CT6070v1_20391, NieA	-	-	-	-	-	-	-	-	M	F	N	-	-	-	-	W	-	-	-	I	V	R	A	S	L	G	N	R	L	L	V	L	A	F	A	L	I	L	M	V	Y	G	G	L	T	A	W	R	T
Cupriavidus sp. AMP6,	-	-	-	-	-	-	-	-	M	F	N	-	-	-	-	W	-	-	-	I	V	R	A	S	L	G	N	R	L	L	V	L	A	V	A	V	I	L	M	A	Y	G	A	F	T	A	W	R	T
M. massiliensis, mma_3053	-	-	-	-	-	-	-	-	M	F	N	-	-	-	-	W	-	-	-	I	V	R	F	S	L	T	N	R	I	F	V	L	A	A	A	L	L	L	M	V	Y	G	T	L	M	A	L	R	T
Synechocystis sp. PCC 6803, NrsA	-	-	-	-	-	-	-	-	M	L	N	T	L	L	N	Q	-	-	-	I	L	K	T	S	I	A	Q	R	W	F	I	V	I	A	A	I	G	I	T	L	W	G	I	I	S	V	G	Q	M
Synechocystis sp. PCC 6803, CopA	-	-	-	-	-	-	-	-	M	L	N	-	-	-	-	A	-	-	-	I	L	K	W	S	I	A	Q	R	W	L	V	V	I	G	A	V	L	V	A	I	L	G	S	Y	N	L	T	R	M
Nostoc sp. PCC 7120, all7618,	-	-	-	-	-	-	-	-	M	I	D	-	-	-	-	N	-	-	-	I	L	K	W	S	I	V	Q	R	W	L	V	V	I	G	A	M	I	V	M	M	L	G	V	Y	N	L	T	Q	M
Nostoc sp. PCC 7120, all7631,	-	-	-	-	-	-	-	-	M	L	N	-	-	-	-	A	-	-	-	I	L	K	W	S	I	I	Q	R	W	I	V	V	L	G	A	I	V	V	T	I	W	G	T	Y	N	L	T	Q	M
C. metallidurans CH34, AcrB3	-	-	-	-	-	-	-	-	M	D	H	-	-	-	-	S	R	F	N	L	S	R	W	A	L	E	H	Q	P	L	T	R	Y	L	L	V	V	L	L	L	G	G	L	L	A	F	F	Q	L
C. metallidurans CH34, MdtB	-	-	-	-	-	-	-	-	M	-	-	-	-	-	-	S	-	-	-	I	S	A	T	F	I	K	R	P	I	G	T	S	L	L	A	L	A	L	L	L	V	G	L	A	A	W	P	L	L
C. metallidurans CH34, AcrD	-	-	-	-	-	-	-	-	M	-	-	-	-	-	-	-	-	-	-	-	A	Q	F	F	L	R	R	P	A	F	A	W	V	L	A	I	L	T	M	V	A	G	L	V	A	L	N	S	I
C. metallidurans CH34, AcrB	-	-	-	-	-	-	-	-	M	-	-	-	-	-	-	-	-	-	-	-	S	N	F	F	I	E	R	P	I	F	A	W	V	I	A	L	V	I	M	L	A	G	V	L	S	I	R	T	L
C. metallidurans CH34, AcrF	-	-	-	-	-	-	-	-	M	-	-	-	-	-	-	K	-	-	-	L	S	H	F	F	I	D	R	P	I	F	A	S	V	L	S	I	I	I	V	V	G	G	L	V	A	M	V	N	L
C. metallidurans CH34, CzcA	S	-	R	Y	G	L	S	Q	V	T	V	I	F	K	D	G	T	D	V	-	-	-	Y	F	A	R	Q	L	V	N	Q	R	I	Q	E	A	K	D	N	L	P	E	G	V	V	-	-	P	A
Alcaligenes sp. CT14, P94177	S	-	R	Y	G	L	S	Q	V	T	V	I	F	K	D	G	T	D	V	-	-	-	Y	F	A	R	Q	L	V	N	Q	R	I	Q	E	A	K	D	N	L	P	E	G	V	V	-	-	P	A
CT6070v1_180092, CzcA	S	-	R	Y	G	L	S	Q	V	T	V	I	F	R	D	G	T	D	I	-	-	-	H	F	A	R	Q	L	V	N	Q	R	I	Q	E	A	R	D	Q	L	P	T	G	I	T	-	-	P	A
C. metallidurans CH34, CzcA2	S	-	R	Y	G	L	S	Q	I	T	V	I	F	K	D	G	T	D	I	-	-	-	Y	F	A	R	Q	L	V	N	Q	R	I	Q	E	A	K	D	K	L	P	E	G	V	V	-	-	P	A
CT6070v1_420028, CzcA	S	-	R	Y	G	L	S	Q	V	T	V	I	F	K	D	G	T	D	I	-	-	-	Y	F	A	R	Q	L	V	N	Q	R	I	Q	E	A	R	E	S	L	P	V	G	L	T	-	-	P	T
R. solanacearum GMI1000, CzcA	S	-	R	Y	G	L	S	Q	V	T	V	I	F	K	E	G	T	D	I	-	-	-	Y	F	A	R	Q	L	V	S	E	R	L	Q	A	A	K	E	Q	L	P	D	G	I	S	-	-	P	G
P. fluorescens AAG09629, CztA	S	-	R	S	G	L	S	Q	V	T	V	I	F	K	D	G	T	D	L	-	-	-	F	F	A	R	Q	L	V	N	E	R	L	Q	V	A	R	G	Q	L	P	T	G	I	D	-	-	T	A
P. aeruginosa CAB56471, CzrA	S	-	R	P	G	I	S	Q	V	T	V	I	F	E	E	G	T	D	I	-	-	-	Y	F	A	R	Q	Q	V	N	E	R	L	S	T	A	R	E	Q	L	P	E	D	I	S	-	-	P	T
P. aeruginosa PAO1, CzcA	S	-	R	P	G	I	S	Q	V	T	V	I	F	E	E	G	T	D	I	-	-	-	Y	F	A	R	Q	Q	V	N	E	R	L	S	T	A	R	E	Q	L	P	E	D	I	S	-	-	P	T
CT6070v1_300007, CzcA	S	-	R	Y	G	L	S	Q	V	T	V	I	F	K	D	G	T	D	I	-	-	-	Y	F	A	R	Q	L	V	N	E	R	I	T	E	A	R	E	R	L	P	A	S	V	T	-	-	P	T
L. pneumophila Q4415, HelA	S	-	R	Y	G	L	S	Q	V	T	V	V	F	K	D	G	T	N	I	-	-	-	Y	F	A	R	Q	L	I	N	E	R	L	Q	E	V	K	D	K	L	P	P	G	V	E	-	-	T	T
X. campestris ATCC 33913, CzcA	S	-	R	Y	G	L	S	Q	V	T	A	V	F	A	D	G	T	D	L	-	-	-	Y	F	A	R	Q	Q	V	A	E	R	L	Q	Q	V	K	S	Q	L	P	P	E	L	E	-	-	P	Q
C. metallidurans CH34, NccA	S	-	R	N	G	F	S	Q	V	T	V	I	F	K	E	S	A	N	L	-	-	-	Y	F	M	R	Q	Q	V	S	E	R	L	V	Q	A	R	P	S	L	P	A	G	A	E	-	-	P	Q
C. metallidurans CH34, CnrA	S	-	R	N	G	F	S	Q	V	T	V	I	F	K	E	S	A	N	L	-	-	-	Y	F	M	R	Q	Q	V	S	E	R	L	A	Q	A	R	P	N	L	P	E	N	V	E	-	-	P	Q
C. metallidurans 31A, pTOM9, NccA	S	-	R	N	G	F	S	Q	V	T	V	I	F	K	E	S	S	N	L	-	-	-	Y	F	M	R	Q	Q	V	T	E	R	L	A	Q	A	R	P	N	L	P	A	G	V	E	-	-	P	Q
R. solanacearum GMI1000, NP_522091	N	-	K	P	G	L	S	L	I	T	L	V	F	S	D	E	T	D	V	-	-	-	Y	F	A	R	Q	L	V	M	E	R	I	I	E	V	Q	S	R	M	P	V	G	V	T	-	-	P	V
CT6070v1_20361, HmyA	N	-	K	A	G	L	S	L	I	T	L	V	F	T	D	A	T	D	V	-	-	-	Y	F	A	R	Q	L	V	M	E	R	L	I	E	V	G	G	R	M	P	E	G	V	T	-	-	P	V
C. metallidurans CH34, HmyA	N	-	K	A	G	L	S	L	I	T	L	V	F	T	D	K	T	D	V	-	-	-	Y	F	A	R	Q	L	V	M	E	R	L	I	E	V	S	G	R	M	P	E	G	V	T	-	-	P	V
C. metallidurans CH34, ZneA	S	-	T	F	G	L	S	L	I	T	V	V	F	K	D	G	A	E	D	-	-	-	Y	W	S	R	Q	R	L	Q	E	R	I	N	G	V	-	-	S	L	P	Y	G	A	Q	-	-	P	S
R. solanacearum GMI1000, NP_522601	S	-	T	F	G	L	S	L	I	T	V	V	F	Q	D	G	A	E	D	-	-	-	Y	W	S	R	Q	R	L	Q	E	R	I	S	G	V	-	-	S	L	P	Y	G	A	Q	-	-	P	G
X. axonopodis 306, NP_642464	S	-	L	F	A	L	S	L	I	T	L	V	F	D	D	G	T	E	G	-	-	-	Y	F	A	R	Q	R	V	L	E	R	I	Q	A	V	-	-	T	L	P	Y	G	A	I	-	-	P	G
CT6070v1_230069, HmvA	T	-	Q	F	G	L	S	F	M	M	V	T	F	N	D	R	A	T	D	-	-	-	V	A	A	R	Q	Q	I	L	E	R	L	R	S	V	-	-	D	L	P	D	G	V	H	-	-	P	D
C. metallidurans CH34, HmvA	T	-	Q	F	G	L	S	F	M	M	V	T	F	N	D	K	A	T	D	-	-	-	I	V	A	R	Q	Q	I	I	E	R	L	R	S	V	-	-	D	L	P	D	G	V	Q	-	-	P	E
C. metallidurans CH34, ZniA	S	-	F	Y	G	L	S	F	V	R	V	T	F	K	Y	G	V	D	Y	-	-	-	Y	F	A	Y	T	Q	A	A	L	N	L	Q	Q	N	-	V	S	L	P	N	N	V	Q	-	-	P	Q
CT6070v1_300029, HmxA	T	-	M	T	G	L	S	I	V	T	L	T	F	A	E	D	T	D	N	-	-	-	Y	F	A	R	Q	Q	V	T	E	K	L	S	T	V	-	-	T	L	P	A	G	V	Q	-	-	P	Q
M. massiliensis, mma_0286, CzcA1	T	-	M	T	G	L	S	I	V	T	L	T	F	A	E	D	T	D	N	-	-	-	Y	F	A	R	Q	Q	V	T	E	K	L	S	T	V	-	-	T	L	P	S	G	V	Q	-	-	P	Q
S. enterica Q9ZHC9, SilA	S	-	Q	F	G	D	S	Y	V	Y	V	I	F	E	D	G	T	D	L	-	-	-	Y	W	A	R	S	R	V	L	E	Y	L	N	Q	V	Q	G	K	L	P	A	G	V	S	-	-	S	E
E. coli K 12, NP 415107, CusA	S	-	Q	F	G	D	S	Y	V	Y	V	I	F	E	D	G	T	D	P	-	-	-	Y	W	A	R	S	R	V	L	E	Y	L	N	Q	V	Q	G	K	L	P	A	G	V	S	-	-	A	E
C. metallidurans CH34, CusA	S	-	F	F	G	D	S	F	V	Y	V	L	F	E	D	G	T	D	P	-	-	-	Y	W	A	R	S	R	V	L	E	Y	L	N	Q	V	Q	S	R	L	P	A	A	A	R	-	-	P	A
R. solanacearum GMI1000, Rsp0928,	S	-	F	F	G	D	S	F	V	Y	V	L	F	E	D	G	T	D	L	-	-	-	Y	W	A	R	S	R	V	L	E	Y	L	N	Q	V	Q	S	R	L	P	V	A	A	K	-	-	P	A
C. metallidurans CH34, SilA	S	-	F	F	G	D	S	Y	V	Y	V	L	F	E	D	G	T	D	L	-	-	-	Y	W	A	R	S	R	V	L	E	Y	L	N	Q	V	Q	S	R	L	P	A	A	A	K	-	-	P	A
CT6070v1_370006, CusA	S	-	F	F	G	D	S	Y	V	Y	V	L	F	E	D	D	T	D	L	-	-	-	Y	W	A	R	S	R	V	L	E	Y	L	N	Q	V	Q	S	R	L	P	A	A	A	R	-	-	P	A
CT6070v1_20391, NieA	S	-	G	V	G	L	S	I	V	Y	A	E	F	D	W	G	S	D	I	-	-	-	Y	R	N	R	Q	L	V	S	E	R	L	A	L	V	K	E	Q	L	P	G	G	L	T	-	-	P	I
Cupriavidus sp. AMP6,	S	-	G	V	G	L	S	I	V	Y	A	E	F	D	W	G	S	D	I	-	-	-	Y	R	N	R	Q	L	V	S	E	R	L	A	L	V	K	E	Q	L	P	G	G	L	T	-	-	P	I
M. massiliensis, mma_3053	A	-	G	V	G	L	S	I	V	Y	A	E	F	D	W	G	T	D	I	-	-	-	Y	R	N	R	Q	L	V	S	E	R	L	A	L	V	K	E	Q	L	P	D	G	I	T	-	-	P	I
Synechocystis sp. PCC 6803, NrsA	S	-	K	V	G	L	S	M	V	S	V	V	F	D	Q	D	A	D	V	-	-	-	Y	K	A	R	Q	T	V	T	E	R	L	Q	Q	V	T	N	Q	L	P	E	G	S	H	-	P	P	E
Synechocystis sp. PCC 6803, CopA	S	-	A	V	G	I	S	V	V	K	A	I	F	A	D	N	T	D	I	-	-	-	Y	R	A	R	Q	L	V	T	E	R	L	Q	S	A	R	S	K	L	P	S	G	A	E	-	E	P	Q
Nostoc sp. PCC 7120, all7618,	S	-	G	I	G	I	S	V	V	R	I	I	F	N	W	G	T	D	I	-	-	-	Y	Q	A	R	Q	L	V	T	E	R	L	Q	Q	A	S	Q	K	L	P	A	N	I	E	-	S	P	Q
Nostoc sp. PCC 7120, all7631,	S	-	A	V	S	I	S	V	V	K	V	I	F	K	W	G	T	D	V	-	-	-	Y	Q	A	R	Q	L	V	T	E	R	L	Q	Q	V	Q	Q	K	L	P	E	G	V	E	-	N	P	Q
C. metallidurans CH34, AcrB3	S	-	K	P	G	E	T	T	V	I	F	Q	L	A	D	N	A	P	A	K	D	T	A	Q	I	W	Y	T	V	R	K	K	I	G	D	I	Q	P	T	L	P	Q	G	V	R	-	-	G	P
C. metallidurans CH34, MdtB	S	-	A	Q	G	T	T	Q	I	T	L	Q	F	D	L	N	R	S	I	-	-	-	D	A	A	A	V	D	V	Q	A	A	I	N	A	A	G	G	Q	L	P	S	N	L	P	T	P	P	T
C. metallidurans CH34, AcrD	S	-	E	A	G	T	A	T	V	T	I	G	F	R	Q	G	T	D	P	-	-	-	Q	L	A	Q	V	N	V	R	N	R	V	S	Q	A	E	P	L	L	P	E	V	V	R	-	-	R	G
C. metallidurans CH34, AcrB	S	N	S	D	G	S	M	T	I	T	V	T	F	E	Q	G	T	N	P	-	-	-	D	I	A	Q	V	Q	V	Q	N	K	L	A	L	A	T	P	L	L	P	Q	E	V	Q	-	-	Q	Q
C. metallidurans CH34, AcrF	S	S	S	T	G	N	M	T	L	T	V	Y	F	E	I	G	T	D	P	-	-	-	S	L	A	Q	V	D	V	Q	N	R	V	N	L	A	L	P	T	L	P	D	A	V	T	-	-	K	Q
C. metallidurans CH34, CzcA	-	-	-	-	-	Y	T	P	T	D	L	R	E	I	Q	D	W	V	V	R	P	Q	L	R	N	V	P	G	V	T	E	I	N	T	I	G	G	F	N	K	Q	Y	L	V	A	P	S	L	E
Alcaligenes sp. CT14, P94177	-	-	-	-	-	Y	T	P	T	D	L	R	E	I	Q	D	W	V	V	R	P	Q	L	R	N	V	P	G	V	T	E	I	N	T	I	G	G	F	N	K	Q	Y	L	V	A	P	S	L	E
CT6070v1_180092, CzcA	-	-	-	-	-	Y	T	L	S	D	L	R	E	I	Q	D	W	V	I	R	P	Q	L	R	N	V	P	G	V	T	E	V	N	A	I	G	G	H	A	R	A	Y	V	V	A	P	D	L	A
C. metallidurans CH34, CzcA2	-	-	-	-	-	Y	T	P	T	D	L	R	E	I	Q	D	W	V	I	K	P	Q	L	R	N	V	P	G	V	T	E	I	N	S	I	G	G	F	A	K	E	Y	L	V	A	P	S	P	E
CT6070v1_420028, CzcA	-	-	-	-	-	Y	T	P	T	D	L	R	E	I	Q	D	W	V	I	K	P	Q	L	R	T	V	P	G	V	T	E	I	N	T	I	G	G	Y	A	K	E	Y	V	V	A	P	S	L	E
R. solanacearum GMI1000, CzcA	-	-	-	-	-	Y	T	P	A	D	L	R	E	L	Q	D	W	V	I	R	P	Q	I	R	N	V	P	G	V	T	E	V	N	T	I	G	G	F	A	R	E	F	L	V	A	T	S	P	E
P. fluorescens AAG09629, CztA	-	-	-	-	-	Y	T	P	T	D	L	R	V	I	Q	D	W	I	I	K	P	Q	L	R	N	V	P	G	V	A	E	I	N	T	I	G	G	F	A	K	E	Y	Q	I	A	P	D	P	K
P. aeruginosa CAB56471, CzrA	-	-	-	-	-	Y	T	P	T	D	L	R	T	I	Q	D	W	I	I	R	P	Q	L	R	N	V	K	G	V	A	E	I	N	T	I	G	R	Y	A	K	Q	F	L	I	A	P	D	P	K
P. aeruginosa PAO1, CzcA	-	-	-	-	-	Y	T	P	T	D	L	R	T	I	Q	D	W	I	I	R	P	Q	L	R	N	V	K	G	V	A	E	I	N	T	I	G	G	Y	A	K	Q	F	L	I	A	P	D	P	K
CT6070v1_300007, CzcA	-	-	-	-	-	Y	T	P	T	D	L	R	E	V	Q	D	W	V	I	R	P	Q	L	R	T	V	K	G	V	T	E	V	N	S	V	G	G	F	V	K	Q	F	H	V	T	P	N	L	T
L. pneumophila Q4415, HelA	-	-	-	-	-	Y	N	P	T	E	L	R	T	I	Q	D	W	I	I	K	P	Q	L	R	N	V	E	G	V	A	E	V	N	T	I	G	G	Y	E	K	Q	F	H	I	T	P	D	P	S
X. campestris ATCC 33913, CzcA	-	-	-	-	-	W	T	A	T	D	L	R	T	L	Q	D	W	V	V	R	P	Q	L	R	N	V	P	G	V	T	E	V	N	T	I	G	G	H	A	R	Q	I	H	I	T	P	D	P	A
C. metallidurans CH34, NccA	L	D	D	R	V	S	K	L	A	Y	L	R	T	V	Q	D	W	I	I	R	P	Q	L	R	T	T	A	G	V	A	D	V	D	S	L	G	G	Y	V	K	Q	F	V	V	E	P	D	A	A
C. metallidurans CH34, CnrA	L	D	D	R	V	S	R	L	A	Y	L	R	T	V	Q	D	W	I	I	R	P	Q	L	R	T	T	P	G	V	A	D	V	D	S	L	G	G	Y	V	K	Q	F	V	V	E	P	D	T	G
C. metallidurans 31A, pTOM9, NccA	L	T	D	R	V	S	K	L	A	Y	L	R	T	V	Q	D	W	I	I	R	P	Q	L	R	T	T	A	G	V	A	D	V	D	S	L	G	G	Y	V	K	Q	F	V	V	E	P	D	A	A
R. solanacearum GMI1000, NP_522091	-	-	-	-	-	D	E	L	T	R	R	R	I	A	Q	D	W	V	V	R	P	L	L	R	S	I	P	G	V	A	E	I	N	S	Q	G	G	Y	E	K	Q	Y	Q	V	L	V	N	P	E
CT6070v1_20361, HmyA	-	-	-	-	-	E	E	L	A	E	R	R	I	A	Q	D	W	V	V	R	P	L	L	R	S	I	P	G	V	A	E	I	N	S	Q	G	G	Y	V	R	Q	Y	Q	A	L	V	N	P	E
C. metallidurans CH34, HmyA	-	-	-	-	-	E	E	L	S	E	R	R	I	A	Q	D	W	V	V	R	P	L	L	R	S	I	P	G	V	A	E	I	N	S	Q	G	G	F	V	R	Q	Y	Q	A	L	V	N	P	E
C. metallidurans CH34, ZneA	-	-	-	-	-	R	D	L	R	E	L	S	E	L	Q	F	W	K	V	I	P	R	L	K	Q	V	A	G	V	V	D	V	A	N	F	G	G	L	T	T	Q	F	M	L	E	F	D	P	V
R. solanacearum GMI1000, NP_522601	-	-	-	-	-	R	D	L	R	E	L	S	E	L	Q	F	W	K	V	I	P	R	L	K	Q	V	S	G	V	V	D	V	V	N	F	G	G	M	T	T	Q	F	M	L	E	L	D	P	A
X. axonopodis 306, NP_642464	-	-	-	-	-	R	S	L	R	E	L	S	D	L	Q	F	W	T	V	I	P	R	L	Q	K	V	P	G	V	A	D	V	T	N	F	G	G	L	T	T	Q	F	S	L	A	L	E	P	D
CT6070v1_230069, HmvA	-	-	-	-	-	Y	T	P	Q	E	L	R	T	L	Q	D	W	V	V	E	K	N	L	R	Q	V	P	G	V	A	D	L	V	T	I	G	G	T	I	K	Q	Y	E	V	N	P	N	L	A
C. metallidurans CH34, HmvA	-	-	-	-	-	Y	T	P	Q	E	L	R	T	L	Q	D	W	V	V	E	K	N	L	R	Q	V	P	G	V	A	D	V	V	T	I	G	G	S	I	K	Q	Y	E	V	N	P	N	L	G
C. metallidurans CH34, ZniA	-	-	-	-	-	F	G	L	T	N	L	R	T	L	Q	D	W	V	L	E	R	R	L	K	T	V	P	G	V	A	Q	V	V	S	W	G	G	T	T	K	E	Y	D	V	E	A	D	L	H
CT6070v1_300029, HmxA	-	-	-	-	-	M	S	D	A	E	I	R	T	L	Q	D	W	T	I	R	P	V	L	R	M	T	P	G	V	A	D	V	V	S	F	G	G	A	I	K	E	Y	Q	I	E	V	D	P	L
M. massiliensis, mma_0286, CzcA1	-	-	-	-	-	L	T	D	T	E	I	R	T	L	Q	D	W	T	I	R	P	V	L	R	M	T	P	G	V	A	D	V	V	S	F	G	G	A	I	K	E	Y	Q	I	E	V	D	P	L
S. enterica Q9ZHC9, SilA	-	-	-	-	-	H	D	L	S	E	L	R	S	L	Q	D	W	F	L	K	F	E	L	K	T	I	P	N	V	A	E	V	A	S	V	G	G	V	V	K	Q	Y	Q	I	Q	V	N	P	V
E. coli K 12, NP 415107, CusA	-	-	-	-	-	H	D	L	A	D	L	R	S	L	Q	D	W	F	L	K	Y	E	L	K	T	I	P	D	V	A	E	V	A	S	V	G	G	V	V	K	E	Y	Q	V	V	I	D	P	Q
C. metallidurans CH34, CusA	-	-	-	-	-	H	D	L	S	Q	L	R	V	L	Q	D	W	F	L	R	F	E	L	K	S	L	P	N	V	S	E	V	A	S	L	G	G	M	V	R	Q	Y	Q	V	V	L	K	P	D
R. solanacearum GMI1000, Rsp0928,	-	-	-	-	-	H	D	L	A	Q	L	R	A	L	Q	D	W	F	L	R	F	E	L	K	A	L	P	N	V	A	E	V	A	S	V	G	G	M	V	K	Q	F	Q	V	V	L	Q	P	D
C. metallidurans CH34, SilA	-	-	-	-	-	H	D	L	S	Q	L	R	A	L	Q	D	W	F	L	R	F	E	L	K	S	L	P	N	V	A	E	V	A	S	L	G	G	M	V	K	Q	F	Q	I	V	L	L	P	D
CT6070v1_370006, CusA	-	-	-	-	-	H	D	L	S	Q	L	R	A	L	Q	D	W	F	L	R	F	E	L	K	S	L	P	N	V	A	E	V	A	S	L	G	G	M	V	R	Q	Y	Q	I	V	L	M	P	D
CT6070v1_20391, NieA	-	-	-	-	-	A	S	P	M	Q	A	R	E	Y	A	D	F	V	L	R	P	R	L	L	S	V	P	G	V	S	Q	V	I	P	I	G	G	E	V	R	Q	L	R	V	E	P	D	T	A
Cupriavidus sp. AMP6,	-	-	-	-	-	A	S	P	M	Q	A	R	E	Y	A	D	F	V	L	R	P	R	L	L	S	V	A	G	V	S	Q	V	I	P	I	G	G	E	V	R	Q	L	R	V	E	P	D	T	A
M. massiliensis, mma_3053	-	-	-	-	-	T	D	P	M	R	A	R	E	Y	A	D	F	V	L	R	P	R	L	L	S	I	P	G	V	S	Q	V	I	P	I	G	G	D	V	R	Q	L	R	V	E	P	D	T	A
Synechocystis sp. PCC 6803, NrsA	-	-	-	-	-	S	N	L	M	D	L	R	R	L	L	E	T	T	V	G	N	Q	L	L	S	V	P	G	V	S	Q	V	T	L	Y	G	G	D	E	R	Q	E	Q	V	L	V	D	P	A
Synechocystis sp. PCC 6803, CopA	-	-	-	-	-	S	N	L	M	E	V	R	R	R	V	D	R	E	I	T	N	Q	I	L	A	V	P	G	V	S	Q	V	V	A	Y	G	G	D	V	K	Q	Y	Q	V	L	V	D	P	A
Nostoc sp. PCC 7120, all7618,	-	-	-	-	-	T	D	M	M	E	V	R	R	F	I	D	L	V	V	T	N	R	L	L	A	V	P	G	V	S	Q	V	I	T	Y	G	G	D	V	R	Q	Y	Q	V	L	V	D	P	A
Nostoc sp. PCC 7120, all7631,	-	-	-	-	-	T	P	L	M	E	V	R	R	L	V	D	Q	D	V	T	N	R	L	L	A	V	P	G	I	S	Q	V	I	A	Y	G	G	D	I	R	Q	Y	Q	I	L	V	D	P	A
C. metallidurans CH34, AcrB3	-	-	-	-	-	F	T	Y	K	E	L	R	E	Y	A	D	L	-	V	R	Q	E	M	L	R	I	P	A	V	A	K	V	S	L	L	G	L	Q	D	E	K	L	Y	V	E	F	N	Q	A
C. metallidurans CH34, MdtB	-	-	-	-	-	L	P	L	T	T	V	N	D	F	A	D	N	I	L	A	Q	Q	I	S	Q	I	E	G	V	G	L	V	N	I	G	G	Q	Q	K	P	A	V	R	I	Q	V	D	P	A
C. metallidurans CH34, AcrD	-	-	-	-	-	M	S	E	T	A	L	A	D	Y	A	A	G	T	V	L	P	M	L	R	R	L	P	G	I	G	K	V	E	A	Y	S	A	E	-	Y	A	L	R	V	W	F	N	P	D
C. metallidurans CH34, AcrB	-	-	-	-	-	M	T	R	E	D	L	S	N	Y	I	V	S	N	I	Q	D	P	L	S	R	T	A	G	V	G	D	F	Q	V	F	G	S	Q	-	Y	A	M	R	I	W	L	D	P	A
C. metallidurans CH34, AcrF	-	-	-	-	-	Y	P	Q	T	F	V	D	N	F	T	N	I	Y	I	L	D	A	L	K	R	I	P	G	A	N	Q	A	S	I	F	G	T	P	D	Y	A	M	R	I	W	L	K	P	D
C. metallidurans CH34, CzcA	E	D	D	I	R	N	I	I	V	G	T	-	-	A	Q	G	-	Q	P	I	R	I	R	D	I	G	D	V	E	I	G	K	E	L	R	T	-	-	-	-	-	-	-	-	-	-	-	-	G
Alcaligenes sp. CT14, P94177	E	D	D	I	R	N	I	I	V	G	T	-	-	A	Q	G	-	Q	P	I	R	I	R	D	I	G	D	V	E	I	G	K	E	L	R	T	-	-	-	-	-	-	-	-	-	-	-	-	G
CT6070v1_180092, CzcA	L	D	E	I	G	D	V	I	V	G	S	-	-	A	Q	G	-	Q	P	I	R	V	R	D	V	A	T	V	Q	T	G	G	E	L	R	T	-	-	-	-	-	-	-	-	-	-	-	-	G
C. metallidurans CH34, CzcA2	T	D	D	I	G	D	V	I	V	G	T	-	-	A	Q	G	-	L	P	I	R	V	R	D	L	A	E	V	D	L	G	R	E	L	R	T	-	-	-	-	-	-	-	-	-	-	-	-	G
CT6070v1_420028, CzcA	I	E	D	I	G	D	V	V	I	G	A	-	-	N	K	G	-	I	P	I	R	I	R	D	V	A	D	V	A	I	G	K	E	L	R	T	-	-	-	-	-	-	-	-	-	-	-	-	G
R. solanacearum GMI1000, CzcA	A	A	D	I	G	N	V	V	I	A	S	-	-	P	N	G	-	T	P	V	R	L	R	D	V	A	A	I	E	S	G	S	E	L	R	T	-	-	-	-	-	-	-	-	-	-	-	-	G
P. fluorescens AAG09629, CztA	I	D	D	I	A	N	I	V	I	T	T	-	-	S	D	G	-	T	P	I	R	V	R	N	V	A	Q	V	D	I	G	R	E	L	R	T	-	-	-	-	-	-	-	-	-	-	-	-	G
P. aeruginosa CAB56471, CzrA	M	D	D	I	R	G	I	I	V	S	N	-	-	V	D	G	-	V	P	I	R	I	R	D	V	A	E	V	G	L	G	K	E	L	R	T	-	-	-	-	-	-	-	-	-	-	-	-	G
P. aeruginosa PAO1, CzcA	M	D	D	I	R	G	I	I	V	S	N	-	-	V	D	G	-	V	P	I	R	I	R	D	V	A	E	V	G	L	G	K	E	L	R	T	-	-	-	-	-	-	-	-	-	-	-	-	G
CT6070v1_300007, CzcA	L	D	E	L	A	T	L	V	V	D	T	-	-	R	G	G	-	T	P	I	R	I	G	D	V	A	T	V	H	L	G	Q	E	L	R	N	-	-	-	-	-	-	-	-	-	-	-	-	G
L. pneumophila Q4415, HelA	M	A	D	I	E	N	I	V	I	A	S	-	-	F	E	G	-	T	P	V	R	I	R	D	V	A	E	V	A	L	G	K	E	L	R	T	-	-	-	-	-	-	-	-	-	-	-	-	G
X. campestris ATCC 33913, CzcA	I	A	Q	I	G	A	I	V	L	D	R	-	-	R	E	G	-	V	P	I	R	V	R	D	V	A	Q	V	G	E	G	R	E	L	R	N	-	-	-	-	-	-	-	-	-	-	-	-	G
C. metallidurans CH34, NccA	A	D	E	I	S	R	A	V	I	A	H	-	-	R	Q	N	-	V	P	I	T	V	G	Q	V	A	S	V	K	I	G	G	E	L	R	S	-	-	-	-	-	-	-	-	-	-	-	-	G
C. metallidurans CH34, CnrA	A	D	E	I	S	R	A	V	I	A	Q	-	-	R	Q	N	-	V	P	I	T	V	G	Q	V	A	R	V	K	I	G	G	E	L	R	S	-	-	-	-	-	-	-	-	-	-	-	-	G
C. metallidurans 31A, pTOM9, NccA	A	D	E	I	A	R	A	V	I	A	Q	-	-	R	Q	G	-	V	P	I	T	V	G	Q	V	A	N	I	N	V	G	G	E	L	R	S	-	-	-	-	-	-	-	-	-	-	-	-	G
R. solanacearum GMI1000, NP_522091	I	N	D	I	G	A	I	V	L	K	E	-	-	V	G	G	-	T	P	L	T	L	R	D	V	A	E	V	K	I	G	T	A	A	R	A	-	-	-	-	-	-	-	-	-	-	-	-	G
CT6070v1_20361, HmyA	V	E	D	L	G	S	I	V	L	K	E	-	-	V	D	G	-	T	P	V	Y	L	R	D	V	A	N	V	T	I	G	H	E	V	R	Q	-	-	-	-	-	-	-	-	-	-	-	-	G
C. metallidurans CH34, HmyA	V	D	D	I	G	S	I	V	L	K	E	-	-	I	N	G	-	T	P	V	Y	L	R	D	V	A	Q	V	T	I	G	H	E	V	R	Q	-	-	-	-	-	-	-	-	-	-	-	-	G
C. metallidurans CH34, ZneA	L	D	D	L	G	N	I	V	V	T	Q	-	-	K	N	G	-	V	P	V	L	V	K	D	L	G	R	V	V	L	G	N	P	Q	R	H	-	-	-	-	-	-	-	-	-	-	-	-	G
R. solanacearum GMI1000, NP_522601	L	D	D	L	G	N	V	V	V	S	Q	-	-	K	N	G	-	V	P	V	L	V	K	D	L	G	R	V	V	L	G	N	R	E	R	H	-	-	-	-	-	-	-	-	-	-	-	-	G
X. axonopodis 306, NP_642464	L	Q	D	I	G	N	V	V	V	S	S	-	-	G	N	G	-	V	P	V	L	V	K	D	L	G	E	V	R	Y	D	N	V	E	R	R	-	-	-	-	-	-	-	-	-	-	-	-	G
CT6070v1_230069, HmvA	S	A	D	I	A	N	V	V	V	A	E	-	-	N	N	G	-	T	P	I	L	V	K	D	I	A	D	V	R	V	G	S	A	P	P	Q	-	-	-	-	-	-	-	-	-	-	-	-	G
C. metallidurans CH34, HmvA	S	A	D	I	A	N	V	V	V	A	E	-	-	N	N	G	-	T	P	I	L	V	K	D	I	A	E	V	K	I	G	A	A	P	P	Q	-	-	-	-	-	-	-	-	-	-	-	-	G
C. metallidurans CH34, ZniA	T	K	D	I	E	Q	V	V	L	T	Q	-	-	H	N	G	-	V	P	V	Q	V	K	D	V	A	K	V	K	I	G	Y	T	P	R	L	-	-	-	-	-	-	-	-	-	-	-	-	G
CT6070v1_300029, HmxA	L	D	D	I	R	R	I	V	I	T	A	-	-	R	A	G	-	R	P	I	T	V	G	D	I	A	A	V	R	E	G	E	R	P	R	F	-	-	-	-	-	-	-	-	-	-	-	-	G
M. massiliensis, mma_0286, CzcA1	T	D	D	I	R	K	V	V	I	T	A	-	-	R	Q	G	-	R	A	I	T	V	G	D	I	A	T	V	R	S	G	E	R	P	R	F	-	-	-	-	-	-	-	-	-	-	-	-	G
S. enterica Q9ZHC9, SilA	I	D	D	F	N	N	I	V	L	K	T	-	G	E	N	G	-	V	P	V	Y	L	R	D	V	A	R	V	Q	T	G	P	E	M	R	R	-	-	-	-	-	-	-	-	-	-	-	-	G
E. coli K 12, NP 415107, CusA	L	D	D	F	N	H	I	V	L	K	A	-	S	E	N	G	-	V	P	V	Y	L	R	D	V	A	K	V	Q	I	G	P	E	M	R	R	-	-	-	-	-	-	-	-	-	-	-	-	G
C. metallidurans CH34, CusA	L	D	D	F	R	Q	I	P	I	E	T	-	S	A	A	G	-	V	P	V	R	L	G	D	V	A	T	I	Q	F	G	P	E	M	R	R	-	-	-	-	-	-	-	-	-	-	-	-	G
R. solanacearum GMI1000, Rsp0928,	L	D	D	F	R	Q	I	P	L	A	T	-	S	D	A	G	-	V	A	V	R	L	G	D	V	A	T	V	Q	L	G	P	E	M	R	R	-	-	-	-	-	-	-	-	-	-	-	-	G
C. metallidurans CH34, SilA	L	D	D	F	R	Q	V	P	I	V	T	-	S	D	A	G	-	I	P	V	R	L	G	D	V	A	V	I	Q	L	G	P	E	M	R	R	-	-	-	-	-	-	-	-	-	-	-	-	G
CT6070v1_370006, CusA	L	D	D	F	R	Q	I	P	L	A	T	-	S	D	T	G	-	I	P	V	R	L	G	D	V	A	T	I	Q	L	G	P	E	M	R	R	-	-	-	-	-	-	-	-	-	-	-	-	G
CT6070v1_20391, NieA	I	D	D	L	K	G	V	A	V	A	Y	-	-	K	D	G	-	M	P	V	L	L	E	Q	V	A	S	V	R	Y	A	A	A	L	K	R	-	-	-	-	-	-	-	-	-	-	-	-	G
Cupriavidus sp. AMP6,	L	D	D	L	K	G	L	A	V	A	Y	-	-	K	D	G	-	M	P	V	L	L	E	Q	V	A	G	V	R	Y	A	P	A	L	K	R	-	-	-	-	-	-	-	-	-	-	-	-	G
M. massiliensis, mma_3053	L	E	D	A	K	G	L	A	V	T	Y	-	-	R	N	G	-	K	P	V	L	I	D	Q	V	A	T	V	R	F	A	A	A	F	K	R	-	-	-	-	-	-	-	-	-	-	-	-	G
Synechocystis sp. PCC 6803, NrsA	I	E	D	L	R	R	S	V	V	K	V	-	-	V	D	G	-	K	P	I	L	L	E	D	V	A	E	V	K	T	G	S	A	L	K	R	-	-	-	-	-	-	-	-	-	-	-	-	G
Synechocystis sp. PCC 6803, CopA	L	S	Q	L	A	D	S	V	V	T	A	-	-	R	D	G	-	T	P	I	L	L	R	D	V	A	E	V	T	I	G	P	A	L	M	R	-	-	-	-	-	-	-	-	-	-	-	-	G
Nostoc sp. PCC 7120, all7618,	I	E	D	L	Q	K	S	V	I	T	A	-	-	R	D	G	-	T	P	V	L	L	R	D	I	A	D	V	Q	I	G	A	A	L	K	R	-	-	-	-	-	-	-	-	-	-	-	-	G
Nostoc sp. PCC 7120, all7631,	I	E	Q	L	G	K	S	A	I	T	A	-	-	R	N	G	-	T	P	V	L	L	Q	D	V	A	D	V	S	I	G	A	A	L	K	R	-	-	-	-	-	-	-	-	-	-	-	-	G
C. metallidurans CH34, AcrB3	V	E	D	L	K	N	L	V	L	R	G	-	-	P	N	G	I	A	N	I	R	L	G	D	I	A	H	V	Y	R	G	Y	V	D	P	P	-	-	-	-	-	-	-	-	-	-	-	-	V
C. metallidurans CH34, MdtB	A	A	P	W	N	D	M	V	L	A	W	-	-	R	N	G	-	A	P	V	R	V	R	D	V	G	V	A	V	D	G	P	E	N	N	R	L	A	G	W	A	F	A	G	A	A	A	P	A
C. metallidurans CH34, AcrD	P	E	A	F	G	R	I	V	L	R	S	-	A	A	D	G	-	S	A	V	L	L	R	D	V	A	R	V	E	M	A	A	A	D	Y	R	-	-	-	-	-	-	-	-	-	-	-	-	Y
C. metallidurans CH34, AcrB	A	E	Q	F	G	D	I	L	L	K	V	-	N	P	D	G	-	S	Q	V	R	L	K	D	V	A	D	V	A	L	G	G	Q	D	Y	T	-	-	-	-	-	-	-	-	-	-	-	-	I
C. metallidurans CH34, AcrF	P	A	E	F	E	N	I	I	L	R	A	A	S	G	D	A	-	A	L	V	R	L	K	D	V	G	R	A	E	L	G	S	K	D	Y	S	-	-	-	-	-	-	-	-	-	-	-	-	L
C. metallidurans CH34, CzcA	T	-	V	Y	D	R	T	R	L	V	D	K	A	I	A	T	V	K	K	N	L	L	E	G	A	V	L	V	I	V	I	L	F	L	F	L	G	-	-	-	-	-	-	-	-	N	I	R	A
Alcaligenes sp. CT14, P94177	T	-	V	Y	D	R	T	R	L	V	D	K	A	I	A	T	V	K	K	N	L	L	E	G	A	V	L	V	I	V	I	L	F	L	F	L	G	-	-	-	-	-	-	-	-	N	I	R	A
CT6070v1_180092, CzcA	T	-	V	Y	D	R	T	T	L	V	D	K	A	I	A	T	V	R	K	N	L	L	E	G	A	V	L	V	I	A	I	L	F	L	F	L	G	-	-	-	-	-	-	-	-	N	L	R	A
C. metallidurans CH34, CzcA2	T	-	V	Y	D	R	T	N	L	V	D	K	A	I	A	T	V	K	K	N	L	L	E	G	A	V	L	V	I	A	I	L	F	L	F	L	G	-	-	-	-	-	-	-	-	N	L	R	A
CT6070v1_420028, CzcA	P	-	V	Y	D	R	T	T	L	V	D	K	A	I	A	T	V	K	K	N	L	L	E	G	A	I	L	V	I	A	V	L	F	L	F	L	G	-	-	-	-	-	-	-	-	N	M	R	A
R. solanacearum GMI1000, CzcA	T	-	V	Y	D	R	T	V	L	V	D	K	A	I	A	T	V	K	K	N	L	L	E	G	A	I	L	V	M	A	V	L	F	L	F	L	G	-	-	-	-	-	-	-	-	N	L	R	A
P. fluorescens AAG09629, CztA	T	-	V	Y	D	R	T	N	L	V	E	K	A	I	A	T	V	K	K	N	L	F	E	G	A	L	L	V	V	A	V	L	F	L	F	L	G	-	-	-	-	-	-	-	-	N	I	R	A
P. aeruginosa CAB56471, CzrA	T	-	V	Y	D	R	T	T	L	V	D	K	A	V	A	T	V	K	K	N	L	V	E	G	A	A	L	V	I	A	V	L	F	L	F	L	G	-	-	-	-	-	-	-	-	N	I	R	A
P. aeruginosa PAO1, CzcA	T	-	V	Y	D	R	T	T	L	V	D	K	A	V	A	T	V	K	K	N	L	V	E	G	A	A	L	V	I	A	V	L	F	L	F	L	G	-	-	-	-	-	-	-	-	N	I	R	A
CT6070v1_300007, CzcA	A	-	V	Y	D	R	T	T	L	V	D	R	T	I	N	T	V	S	K	N	L	L	E	G	A	A	L	V	I	A	V	L	F	V	L	L	G	-	-	-	-	-	-	-	-	N	M	R	A
L. pneumophila Q4415, HelA	T	-	V	Y	N	R	T	T	L	V	N	A	T	I	N	T	V	K	N	N	L	L	E	G	A	L	L	V	C	V	I	L	F	L	F	L	G	-	-	-	-	-	-	-	-	N	I	R	A
X. campestris ATCC 33913, CzcA	P	-	V	Y	D	R	T	A	L	V	D	R	T	I	V	T	V	A	K	N	L	I	E	G	A	L	L	V	I	V	V	L	F	L	M	L	G	-	-	-	-	-	-	-	-	N	V	R	A
C. metallidurans CH34, NccA	P	-	T	L	N	R	S	Q	L	V	T	A	T	I	E	T	V	A	K	N	L	V	E	G	A	L	L	V	V	V	I	L	F	L	L	L	G	-	-	-	-	-	-	-	-	N	W	R	A
C. metallidurans CH34, CnrA	P	-	T	L	N	R	S	Q	L	V	I	A	T	I	E	T	V	A	K	N	L	I	E	G	A	L	L	V	V	A	I	L	F	A	L	L	G	-	-	-	-	-	-	-	-	N	W	R	A
C. metallidurans 31A, pTOM9, NccA	P	-	T	L	N	R	S	Q	L	V	M	A	T	I	K	T	V	A	K	N	L	V	E	G	A	A	L	V	V	V	I	L	F	A	L	L	G	-	-	-	-	-	-	-	-	N	W	R	A
R. solanacearum GMI1000, NP_522091	P	-	Y	Y	E	R	S	E	L	V	D	A	A	L	D	T	V	V	K	V	L	L	E	G	V	V	L	V	V	L	V	L	L	L	F	L	G	-	-	-	-	-	-	-	-	D	I	R	S
CT6070v1_20361, HmyA	P	-	Y	Y	D	R	S	E	L	V	D	A	A	L	W	T	V	T	K	V	L	L	E	G	V	V	L	V	V	I	V	L	F	L	F	L	G	-	-	-	-	-	-	-	-	D	V	R	S
C. metallidurans CH34, HmyA	P	-	Y	Y	D	R	S	E	L	V	D	S	A	L	W	T	V	T	K	V	L	L	E	G	V	V	L	V	V	I	V	L	F	L	F	L	G	-	-	-	-	-	-	-	-	D	V	R	S
C. metallidurans CH34, ZneA	P	-	Y	I	D	R	S	N	L	V	D	A	T	V	H	T	V	G	K	T	L	M	E	G	M	F	L	V	S	L	V	L	L	L	F	L	G	-	-	-	-	-	-	-	-	S	P	R	A
R. solanacearum GMI1000, NP_522601	P	-	Y	I	D	R	S	K	L	V	D	A	T	V	H	T	V	G	K	T	L	I	E	G	M	T	L	V	S	I	V	L	L	L	F	L	G	-	-	-	-	-	-	-	-	S	P	R	A
X. axonopodis 306, NP_642464	P	-	Y	L	D	R	T	A	L	I	D	A	T	M	H	T	V	S	A	T	L	T	E	G	M	L	L	V	C	V	V	L	L	I	F	L	G	-	-	-	-	-	-	-	-	S	P	R	A
CT6070v1_230069, HmvA	P	-	Y	Y	D	R	S	T	L	I	D	K	T	L	H	T	V	F	G	N	L	V	E	G	A	L	L	V	M	A	V	L	Y	L	F	L	A	-	-	-	-	-	-	-	-	N	V	R	A
C. metallidurans CH34, HmvA	P	-	Y	Y	D	R	S	T	L	I	D	K	T	L	H	T	V	F	G	N	L	V	E	G	A	L	L	V	M	A	V	L	Y	L	F	L	A	-	-	-	-	-	-	-	-	N	V	R	A
C. metallidurans CH34, ZniA	P	-	Y	Y	D	R	S	T	L	V	S	V	T	T	H	T	V	L	H	S	L	L	F	G	C	L	L	V	F	F	I	Q	W	V	F	L	G	-	-	-	-	-	-	-	-	D	L	R	S
CT6070v1_300029, HmxA	P	-	I	Y	D	R	T	E	L	V	R	H	T	V	T	T	V	A	E	N	L	V	V	G	A	L	L	V	I	A	V	L	V	V	F	L	S	-	-	-	-	-	-	-	-	S	W	R	A
M. massiliensis, mma_0286, CzcA1	P	-	I	Y	D	R	T	E	L	V	R	H	T	V	S	T	V	A	E	N	L	I	I	G	A	L	L	V	I	A	V	L	V	V	F	L	S	-	-	-	-	-	-	-	-	S	W	V	A
S. enterica Q9ZHC9, SilA	T	-	T	Y	D	R	S	Q	L	I	D	R	A	I	D	N	L	S	S	K	L	L	E	E	F	F	V	V	A	I	V	C	A	L	F	L	W	-	-	-	-	-	-	-	-	H	V	R	S
E. coli K 12, NP 415107, CusA	T	-	T	Y	D	R	S	Q	L	I	D	R	A	I	D	N	L	S	G	K	L	L	E	E	F	I	V	V	A	V	V	C	A	L	F	L	W	-	-	-	-	-	-	-	-	H	V	R	S
C. metallidurans CH34, CusA	T	-	T	Y	D	R	S	A	L	I	H	R	A	V	N	N	L	S	Y	K	L	A	E	E	F	V	V	V	A	L	V	C	L	I	F	L	F	-	-	-	-	-	-	-	-	H	L	R	S
R. solanacearum GMI1000, Rsp0928,	P	-	V	Y	D	R	S	A	L	I	H	R	A	V	D	N	L	T	H	K	L	I	E	E	F	I	V	V	A	L	V	C	V	V	F	L	F	-	-	-	-	-	-	-	-	H	L	R	S
C. metallidurans CH34, SilA	T	-	V	Y	D	R	S	A	L	I	S	R	A	V	D	N	L	T	T	K	L	L	E	E	F	A	V	V	A	V	V	C	L	L	F	L	F	-	-	-	-	-	-	-	-	H	L	R	S
CT6070v1_370006, CusA	T	-	T	Y	D	R	S	A	L	I	K	R	A	V	D	N	L	T	A	R	L	I	E	E	F	I	V	V	A	L	V	C	L	V	F	L	F	-	-	-	-	-	-	-	-	H	L	R	S
CT6070v1_20391, NieA	Q	V	L	F	R	Q	A	D	F	I	E	A	S	I	G	N	V	V	E	A	L	R	D	G	A	I	M	V	M	V	I	L	F	A	F	L	L	-	-	-	-	-	-	-	-	S	A	R	T
Cupriavidus sp. AMP6,	Q	V	L	F	R	Q	A	D	F	I	E	A	S	I	G	N	V	V	E	A	L	R	D	G	A	I	M	V	T	V	I	L	F	A	F	L	L	-	-	-	-	-	-	-	-	S	A	R	T
M. massiliensis, mma_3053	E	V	L	F	R	Q	A	D	F	I	E	A	S	I	N	N	V	V	E	A	L	R	D	G	A	I	L	V	A	I	I	L	F	A	F	L	L	-	-	-	-	-	-	-	-	N	V	R	T
Synechocystis sp. PCC 6803, NrsA	Q	-	T	F	R	Q	A	N	F	I	D	S	A	I	R	N	V	S	T	S	L	L	E	G	I	V	I	V	S	V	I	M	L	I	F	L	M	-	-	-	-	-	-	-	-	N	W	R	T
Synechocystis sp. PCC 6803, CopA	V	-	T	F	R	Q	E	S	F	I	D	A	A	I	A	N	V	R	D	S	L	R	D	G	I	I	I	V	A	V	V	M	V	V	F	L	M	-	-	-	-	-	-	-	-	N	W	R	T
Nostoc sp. PCC 7120, all7618,	V	-	T	F	R	Q	E	S	F	I	E	D	A	I	E	N	V	T	S	S	L	R	D	G	T	I	I	V	S	I	I	L	L	M	F	L	M	-	-	-	-	-	-	-	-	N	W	R	T
Nostoc sp. PCC 7120, all7631,	E	-	T	F	R	Q	E	N	F	I	E	A	A	I	E	N	V	T	S	S	L	R	D	G	I	I	I	V	S	I	I	L	L	M	F	L	M	-	-	-	-	-	-	-	-	N	W	R	T
C. metallidurans CH34, AcrB3	Q	-	V	Q	D	Q	P	Q	A	V	K	H	S	V	G	E	F	V	R	V	L	I	E	A	V	V	I	V	L	G	V	S	F	V	S	L	G	L	H	T	R	P	L	R	L	D	V	R	P
C. metallidurans CH34, MdtB	V	-	L	A	D	R	T	Q	N	I	R	A	S	E	A	D	V	E	F	T	L	I	L	T	I	V	L	V	V	G	I	I	F	V	F	L	R	-	-	-	-	-	-	-	-	D	V	W	A
C. metallidurans CH34, AcrD	I	-	S	Y	D	T	A	H	F	V	Q	S	S	I	S	R	V	L	M	T	L	A	E	A	T	V	L	V	F	L	I	L	Y	L	F	L	G	-	-	-	-	-	-	-	-	N	L	R	A
C. metallidurans CH34, AcrB	F	-	P	Y	D	T	T	P	V	I	S	D	S	I	H	E	V	I	K	T	L	L	E	A	I	V	L	V	F	L	V	M	Y	L	F	L	Q	-	-	-	-	-	-	-	-	N	F	R	A
C. metallidurans CH34, AcrF	V	-	A	L	D	T	T	E	F	V	H	E	S	I	N	E	V	V	H	T	L	R	D	A	V	I	L	V	I	L	V	V	F	L	F	L	Q	-	-	-	-	-	-	-	-	S	F	R	A
C. metallidurans CH34, CzcA	C	V	R	R	L	A	H	A	Q	E	H	-	H	G	R	P	L	-	-	-	-	-	-	-	-	-	-	-	-	T	R	S	E	R	F	H	E	V	F	A	A	A	K	E	A	R	R	P	L
Alcaligenes sp. CT14, P94177	C	V	R	R	L	A	H	A	Q	E	H	-	H	G	R	P	L	-	-	-	-	-	-	-	-	-	-	-	-	T	R	S	E	R	F	H	E	V	F	A	A	A	K	E	A	R	R	P	L
CT6070v1_180092, CzcA	C	V	R	R	L	A	H	V	Q	A	S	-	Q	G	R	A	L	-	-	-	-	-	-	-	-	-	-	-	-	T	R	D	E	R	L	Q	E	V	F	A	A	A	R	E	A	R	R	P	L
C. metallidurans CH34, CzcA2	C	V	R	R	L	A	H	A	K	E	R	-	L	G	R	P	L	-	-	-	-	-	-	-	-	-	-	-	-	T	R	A	E	R	F	E	E	V	F	A	A	A	S	E	A	R	R	P	L
CT6070v1_420028, CzcA	C	V	R	R	L	A	H	A	Q	S	L	-	H	G	R	P	L	-	-	-	-	-	-	-	-	-	-	-	-	T	R	T	E	R	F	H	E	V	F	N	A	S	K	E	A	R	R	A	L
R. solanacearum GMI1000, CzcA	C	V	R	R	L	A	H	A	Q	H	A	-	L	G	R	P	L	-	-	-	-	-	-	-	-	-	-	-	-	T	R	A	E	R	F	E	E	V	F	Q	A	A	R	E	A	R	R	P	L
P. fluorescens AAG09629, CztA	A	I	R	R	L	A	H	A	Q	Q	R	-	H	G	R	L	L	-	-	-	-	-	-	-	-	-	-	-	-	T	R	S	E	R	L	H	E	V	F	A	A	A	K	E	A	R	R	A	L
P. aeruginosa CAB56471, CzrA	A	I	R	R	L	A	H	A	Q	A	H	-	H	G	R	Q	L	-	-	-	-	-	-	-	-	-	-	-	-	T	R	A	E	R	F	H	E	V	F	A	A	S	R	E	A	R	R	A	L
P. aeruginosa PAO1, CzcA	A	I	R	R	L	A	H	A	Q	A	H	-	H	G	R	Q	L	-	-	-	-	-	-	-	-	-	-	-	-	T	R	A	E	R	F	H	E	V	F	A	A	S	R	E	A	R	R	A	L
CT6070v1_300007, CzcA	C	I	R	H	L	A	E	R	Q	R	E	-	L	G	R	P	L	-	-	-	-	-	-	-	-	-	-	-	-	T	R	E	E	R	F	S	V	V	Y	E	A	S	R	E	A	R	K	A	I
L. pneumophila Q4415, HelA	C	I	K	H	L	A	E	Q	Q	H	A	-	L	H	R	V	L	-	-	-	-	-	-	-	-	-	-	-	-	N	L	E	E	R	L	K	V	I	S	Y	A	T	T	E	V	I	R	P	S
X. campestris ATCC 33913, CzcA	C	L	R	R	F	G	E	A	Q	A	R	-	L	G	R	V	L	-	-	-	-	-	-	-	-	-	-	-	-	E	R	D	E	R	F	A	L	T	A	E	A	T	A	E	V	I	R	P	S
C. metallidurans CH34, NccA	T	L	R	R	L	A	Q	R	Q	H	Q	-	E	G	R	L	L	-	-	-	-	-	-	-	-	-	-	-	-	T	L	R	E	R	L	D	E	V	L	L	S	S	R	E	M	L	R	P	T
C. metallidurans CH34, CnrA	S	L	R	R	L	A	E	R	Q	H	R	-	E	G	R	L	L	-	-	-	-	-	-	-	-	-	-	-	-	T	L	D	E	R	L	Q	E	V	V	Q	S	S	R	E	M	V	R	P	T
C. metallidurans 31A, pTOM9, NccA	S	L	R	R	L	A	E	R	Q	H	H	-	E	G	R	L	L	-	-	-	-	-	-	-	-	-	-	-	-	T	L	K	E	R	L	E	E	V	I	L	S	S	R	E	M	V	R	P	T
R. solanacearum GMI1000, NP_522091	A	F	A	H	L	A	K	P	R	D	P	-	-	-	-	-	-	-	-	-	-	-	-	-	-	-	-	-	-	-	N	E	S	R	V	R	V	I	L	H	A	V	T	E	V	A	T	P	V
CT6070v1_20361, HmyA	A	F	E	R	L	G	H	K	E	P	-	-	-	-	-	-	-	-	-	-	-	-	-	-	-	-	-	-	-	-	G	L	T	K	T	E	I	L	V	K	A	V	Q	E	V	A	T	P	V
C. metallidurans CH34, HmyA	A	F	E	R	L	G	H	A	E	K	T	-	-	-	-	-	-	-	-	-	-	-	-	-	-	-	-	-	-	-	G	L	T	R	T	Q	V	L	V	K	A	V	Q	E	V	A	T	P	V
C. metallidurans CH34, ZneA	I	L	R	R	R	E	E	D	A	E	-	-	-	-	-	-	-	-	-	-	-	-	-	-	-	-	-	-	-	-	K	E	L	H	G	R	D	I	M	Q	S	V	L	Q	V	A	R	P	I
R. solanacearum GMI1000, NP_522601	I	L	R	R	R	E	E	D	A	E	-	-	-	-	-	-	-	-	-	-	-	-	-	-	-	-	-	-	-	-	S	E	L	H	G	N	D	I	L	A	A	A	R	Q	V	T	R	P	I
X. axonopodis 306, NP_642464	V	L	R	L	R	E	E	N	S	Q	-	-	-	-	-	-	-	-	-	-	-	-	-	-	-	-	-	-	-	-	R	A	L	T	A	R	D	A	I	D	A	T	L	Q	V	A	R	P	I
CT6070v1_230069, HmvA	I	F	K	R	L	G	E	L	K	A	Q	Q	-	-	-	I	Q	-	-	-	-	-	-	-	-	-	-	-	-	D	S	R	A	R	L	H	A	I	L	Q	A	T	T	E	V	G	R	P	T
C. metallidurans CH34, HmvA	I	F	K	R	L	G	E	L	K	E	Q	Q	-	-	-	I	K	-	-	-	-	-	-	-	-	-	-	-	-	D	N	K	A	R	M	H	A	I	L	Q	A	T	T	E	V	G	R	P	T
C. metallidurans CH34, ZniA	I	F	R	N	F	Q	M	P	L	A	D	-	Q	Q	R	L	L	M	S	R	D	A	R	A	I	G	K	G	A	G	I	T	D	R	I	R	M	I	F	V	S	A	L	Q	V	D	K	A	V
CT6070v1_300029, HmxA	L	M	V	R	L	A	V	R	S	A	Q	D	A	N	P	A	D	-	-	-	-	-	-	-	-	-	-	-	-	A	R	R	H	R	L	H	V	L	Q	R	T	M	A	D	M	S	Q	P	V
M. massiliensis, mma_0286, CzcA1	L	M	V	R	L	A	V	K	S	V	H	D	S	N	P	H	D	-	-	-	-	-	-	-	-	-	-	-	-	A	R	S	H	R	L	H	I	L	Y	K	T	M	K	D	M	S	H	P	V
S. enterica Q9ZHC9, SilA	A	H	K	R	L	E	E	W	D	H	R	H	P	G	E	Q	I	-	-	-	-	-	-	-	-	-	-	-	-	D	N	V	T	R	W	K	V	I	T	D	A	S	V	E	V	G	P	A	L
E. coli K 12, NP 415107, CusA	A	H	K	R	L	E	E	W	Q	H	Q	H	P	D	A	T	L	-	-	-	-	-	-	-	-	-	-	-	-	D	N	K	T	R	W	Q	V	I	T	D	A	S	V	E	V	G	P	A	L
C. metallidurans CH34, CusA	A	H	K	H	L	E	R	W	H	A	D	H	P	G	R	P	L	-	-	-	-	-	-	-	-	-	-	-	-	S	G	D	D	R	W	R	V	I	G	A	S	A	A	E	V	G	P	A	L
R. solanacearum GMI1000, Rsp0928,	A	H	K	H	L	E	R	W	H	E	A	H	P	G	H	A	L	-	-	-	-	-	-	-	-	-	-	-	-	A	G	H	E	R	W	G	V	I	G	E	A	A	A	E	V	G	P	A	L
C. metallidurans CH34, SilA	A	H	K	H	L	E	H	W	H	V	K	H	P	Q	Q	E	L	-	-	-	-	-	-	-	-	-	-	-	-	E	A	Q	E	R	W	R	L	I	G	E	S	A	A	E	V	G	P	A	L
CT6070v1_370006, CusA	A	H	K	H	L	E	R	W	H	A	D	N	P	G	R	Q	L	-	-	-	-	-	-	-	-	-	-	-	-	T	T	Q	Q	R	W	R	V	T	G	E	S	A	A	E	V	G	P	A	L
CT6070v1_20391, NieA	I	Q	R	R	L	R	Q	R	A	A	M	-	D	-	-	-	-	-	-	-	-	-	-	-	-	-	-	-	-	H	P	P	P	V	L	E	T	I	W	R	A	S	V	E	V	R	S	G	I
Cupriavidus sp. AMP6,	I	L	R	R	L	R	Q	R	A	G	K	-	E	-	-	-	-	-	-	-	-	-	-	-	-	-	-	-	-	N	P	P	S	V	L	E	V	I	W	R	A	S	V	E	V	R	S	G	I
M. massiliensis, mma_3053	I	L	R	R	L	K	Q	R	S	V	G	-	D	-	-	-	-	-	-	-	-	-	-	-	-	-	-	-	-	K	S	L	S	V	M	E	V	I	W	R	A	S	V	E	V	R	S	G	I
Synechocystis sp. PCC 6803, NrsA	C	Y	R	G	L	R	T	N	Q	A	E	-	G	-	-	-	-	-	-	-	-	-	-	-	-	-	-	-	-	N	P	K	H	P	L	R	V	V	Y	E	T	S	V	E	V	R	L	A	V
Synechocystis sp. PCC 6803, CopA	C	Y	R	G	L	R	K	N	Q	A	L	-	G	-	-	-	-	-	-	-	-	-	-	-	-	-	-	-	-	N	P	K	H	P	F	Q	V	V	Y	D	T	S	V	E	V	R	T	S	V
Nostoc sp. PCC 7120, all7618,	C	Y	R	G	L	Q	E	N	Q	K	A	-	E	-	-	-	-	-	-	-	-	-	-	-	-	-	-	-	-	N	P	V	H	P	F	Q	I	V	Y	D	T	S	V	E	V	R	T	S	V
Nostoc sp. PCC 7120, all7631,	C	Y	R	G	L	R	K	N	Q	V	A	-	S	-	-	-	-	-	-	-	-	-	-	-	-	-	-	-	-	N	P	V	H	P	F	K	V	V	Y	D	T	S	V	E	V	R	V	S	V
C. metallidurans CH34, AcrB3	M	V	R	K	L	E	E	G	F	-	-	-	-	-	-	-	-	-	-	-	-	-	-	-	-	-	-	-	-	-	-	-	S	K	M	E	A	A	T	F	A	Y	T	S	T	A	M	P	M
C. metallidurans CH34, MdtB	I	Y	R	H	V	E	A	G	M	-	-	-	-	-	-	-	-	-	-	-	-	-	-	-	-	-	-	-	-	-	-	-	S	P	L	E	A	A	L	Q	G	A	G	E	I	A	F	T	I
C. metallidurans CH34, AcrD	V	E	R	I	M	R	E	E	G	V	-	-	-	-	-	-	-	-	-	-	-	-	-	-	-	-	-	-	-	-	-	-	D	A	F	T	A	A	S	R	S	M	R	E	V	S	G	A	L
C. metallidurans CH34, AcrB	V	E	R	V	M	A	E	D	G	L	-	-	-	-	-	-	-	-	-	-	-	-	-	-	-	-	-	-	-	-	-	-	G	P	K	E	A	A	R	K	S	M	G	Q	I	Q	G	A	L
C. metallidurans CH34, AcrF	V	E	R	N	M	V	E	F	K	M	-	-	-	-	-	-	-	-	-	-	-	-	-	-	-	-	-	-	-	-	-	-	P	P	K	E	A	A	K	H	A	M	D	E	V	G	G	P	V
C. metallidurans CH34, CzcA	A	L	F	I	G	E	R	-	-	V	-	A	E	-	-	-	-	-	-	-	-	-	-	-	-	-	-	-	-	-	K	E	-	-	-	-	-	-	-	-	-	-	-	N	R	L	M	L	W
Alcaligenes sp. CT14, P94177	A	L	F	I	G	E	R	-	-	V	-	A	E	-	-	-	-	-	-	-	-	-	-	-	-	-	-	-	-	-	K	E	-	-	-	-	-	-	-	-	-	-	-	N	R	L	M	L	W
CT6070v1_180092, CzcA	A	L	F	I	G	N	R	-	-	V	-	A	E	-	-	-	-	-	-	-	-	-	-	-	-	-	-	-	-	-	R	E	-	-	-	-	-	-	-	-	-	-	-	N	R	L	M	A	W
C. metallidurans CH34, CzcA2	A	L	F	I	G	G	G	-	-	V	-	E	E	-	-	-	-	-	-	-	-	-	-	-	-	-	-	-	-	-	K	E	-	-	-	-	-	-	-	-	-	-	-	N	R	I	M	G	W
CT6070v1_420028, CzcA	A	L	F	M	G	D	R	-	-	I	-	S	E	-	-	-	-	-	-	-	-	-	-	-	-	-	-	-	-	-	K	E	-	-	-	-	-	-	-	-	-	-	-	N	R	L	M	A	W
R. solanacearum GMI1000, CzcA	A	L	G	M	G	E	R	-	-	V	-	A	E	-	-	-	-	-	-	-	-	-	-	-	-	-	-	-	-	-	K	E	-	-	-	-	-	-	-	-	-	-	-	N	R	L	M	G	W
P. fluorescens AAG09629, CztA	A	L	F	V	T	G	K	-	-	V	-	K	E	-	-	-	-	-	-	-	-	-	-	-	-	-	-	-	-	-	E	E	-	-	-	-	-	-	-	-	-	-	-	N	L	V	M	R	T
P. aeruginosa CAB56471, CzrA	A	L	F	I	T	G	K	-	-	V	-	K	E	-	-	-	-	-	-	-	-	-	-	-	-	-	-	-	-	-	E	E	-	-	-	-	-	-	-	-	-	-	-	N	F	V	M	R	R
P. aeruginosa PAO1, CzcA	A	L	F	I	T	G	K	-	-	V	-	K	E	-	-	-	-	-	-	-	-	-	-	-	-	-	-	-	-	-	E	E	-	-	-	-	-	-	-	-	-	-	-	N	F	V	M	R	R
CT6070v1_300007, CzcA	A	M	S	L	T	G	E	-	-	I	-	H	E	-	-	-	-	-	-	-	-	-	-	-	-	-	-	-	-	-	G	E	-	-	-	-	-	-	-	-	-	-	-	S	N	A	Y	A	A
L. pneumophila Q4415, HelA	A	I	F	L	R	G	H	-	-	L	-	Q	E	-	-	-	-	-	-	-	-	-	-	-	-	-	-	-	-	-	K	E	-	-	-	-	-	-	-	-	-	-	-	N	W	L	V	H	Y
X. campestris ATCC 33913, CzcA	A	L	L	L	G	G	K	-	-	V	-	A	E	-	-	-	-	-	-	-	-	-	-	-	-	-	-	-	-	-	H	E	-	-	-	-	-	-	-	-	-	-	-	N	R	A	M	R	W
C. metallidurans CH34, NccA	A	V	L	L	R	K	E	-	-	V	-	S	E	-	-	-	-	-	-	-	-	-	-	-	-	-	-	-	-	-	K	E	-	-	-	-	-	-	-	-	-	-	-	V	R	V	I	V	A
C. metallidurans CH34, CnrA	A	V	M	L	R	K	K	-	-	V	-	A	E	-	-	-	-	-	-	-	-	-	-	-	-	-	-	-	-	-	T	E	-	-	-	-	-	-	-	-	-	-	-	V	R	V	I	V	A
C. metallidurans 31A, pTOM9, NccA	A	V	L	L	R	K	K	-	-	V	-	S	E	-	-	-	-	-	-	-	-	-	-	-	-	-	-	-	-	-	K	E	-	-	-	-	-	-	-	-	-	-	-	V	R	V	I	A	V
R. solanacearum GMI1000, NP_522091	S	Y	L	L	K	P	K	-	-	A	-	-	S	K	H	A	G	G	D	H	A	D	D	A	H	A	Q	H	D	A	H	D	-	-	-	-	-	-	-	-	-	-	-	T	W	L	I	R	K
CT6070v1_20361, HmyA	S	Y	L	L	K	G	G	-	-	A	-	-	E	-	-	-	-	-	-	-	-	-	-	-	-	-	-	-	-	-	H	D	-	-	-	-	-	-	-	-	-	-	-	T	F	L	I	A	F
C. metallidurans CH34, HmyA	S	Y	L	L	K	G	G	-	-	A	-	-	E	-	-	-	-	-	-	-	-	-	-	-	-	-	-	-	-	-	H	D	-	-	-	-	-	-	-	-	-	-	-	T	R	V	I	A	F
C. metallidurans CH34, ZneA	Y	W	A	Y	R	K	P	-	-	R	-	K	V	-	-	-	-	-	-	-	-	-	-	-	-	-	-	-	-	-	F	H	-	-	-	-	-	-	-	-	-	-	-	N	P	A	L	V	W
R. solanacearum GMI1000, NP_522601	Y	W	A	Y	R	K	P	-	-	T	-	K	V	-	-	-	-	-	-	-	-	-	-	-	-	-	-	-	-	-	F	E	-	-	-	-	-	-	-	-	-	-	-	N	P	V	L	H	W
X. axonopodis 306, NP_642464	W	L	A	F	R	K	P	-	-	R	-	K	M	-	-	-	-	-	-	-	-	-	-	-	-	-	-	-	-	-	L	H	-	-	-	-	-	-	-	-	-	-	-	N	R	V	L	E	E
CT6070v1_230069, HmvA	H	L	L	L	K	K	N	-	-	I	-	A	H	-	-	-	-	-	-	-	-	-	-	-	-	-	-	-	-	-	D	D	-	-	-	-	-	-	-	-	-	-	-	N	F	L	V	R	H
C. metallidurans CH34, HmvA	H	L	L	L	K	K	N	-	-	I	-	A	H	-	-	-	-	-	-	-	-	-	-	-	-	-	-	-	-	-	E	D	-	-	-	-	-	-	-	-	-	-	-	N	F	V	V	R	Q
C. metallidurans CH34, ZniA	T	Y	L	L	P	K	H	-	-	I	-	E	E	-	-	-	-	-	-	-	-	-	-	-	-	-	-	-	-	-	K	E	-	-	-	-	-	-	-	-	-	-	-	T	I	L	V	R	W
CT6070v1_300029, HmxA	S	Y	V	V	Q	R	R	-	T	L	-	A	E	-	-	-	-	-	-	-	-	-	-	-	-	-	-	-	-	-	K	H	-	-	-	-	-	-	-	-	-	-	-	K	P	W	L	E	W
M. massiliensis, mma_0286, CzcA1	S	Y	V	L	Q	K	R	-	T	L	-	A	E	-	-	-	-	-	-	-	-	-	-	-	-	-	-	-	-	-	K	H	-	-	-	-	-	-	-	-	-	-	-	K	P	W	L	E	W
S. enterica Q9ZHC9, SilA	G	F	W	I	R	G	K	-	-	I	P	A	E	-	-	-	-	-	-	-	-	-	-	-	-	-	-	-	-	-	T	S	-	-	-	-	-	-	-	-	-	-	-	N	P	L	N	R	V
E. coli K 12, NP 415107, CusA	G	Y	W	I	R	G	K	-	-	I	P	P	E	-	-	-	-	-	-	-	-	-	-	-	-	-	-	-	-	-	S	S	-	-	-	-	-	-	-	-	-	-	-	N	P	L	N	R	F
C. metallidurans CH34, CusA	G	Y	L	I	R	G	R	-	-	I	P	A	E	-	-	-	-	-	-	-	-	-	-	-	-	-	-	-	-	-	Q	A	-	-	-	-	-	-	-	-	-	-	-	N	P	L	N	R	W
R. solanacearum GMI1000, Rsp0928,	G	Y	L	I	R	G	Q	-	-	I	P	S	E	-	-	-	-	-	-	-	-	-	-	-	-	-	-	-	-	-	Q	S	-	-	-	-	-	-	-	-	-	-	-	N	P	L	S	R	W
C. metallidurans CH34, SilA	G	Y	M	I	R	G	K	-	-	I	P	S	E	-	-	-	-	-	-	-	-	-	-	-	-	-	-	-	-	-	Q	A	-	-	-	-	-	-	-	-	-	-	-	N	P	L	N	R	L
CT6070v1_370006, CusA	G	Y	M	I	R	G	R	-	-	I	P	S	E	-	-	-	-	-	-	-	-	-	-	-	-	-	-	-	-	-	Q	A	-	-	-	-	-	-	-	-	-	-	-	N	P	L	S	R	W
CT6070v1_20391, NieA	Y	Y	L	L	P	R	M	K	R	L	-	E	H	-	-	-	-	-	-	-	-	-	-	-	-	-	-	-	-	-	P	D	-	-	-	-	-	-	-	-	-	-	-	S	P	L	V	A	W
Cupriavidus sp. AMP6,	Y	Y	L	L	P	R	M	K	R	L	-	E	H	-	-	-	-	-	-	-	-	-	-	-	-	-	-	-	-	-	P	D	-	-	-	-	-	-	-	-	-	-	-	S	P	L	V	A	W
M. massiliensis, mma_3053	Y	Y	L	L	P	H	M	K	Q	L	-	Q	H	-	-	-	-	-	-	-	-	-	-	-	-	-	-	-	-	-	G	D	-	-	-	-	-	-	-	-	-	-	-	S	P	L	V	S	R
Synechocystis sp. PCC 6803, NrsA	G	I	L	L	A	N	Q	-	R	L	-	P	Q	-	-	-	-	-	-	-	-	-	-	-	-	-	-	-	-	-	E	G	-	-	-	-	-	-	-	-	-	-	-	T	F	V	S	R	W
Synechocystis sp. PCC 6803, CopA	A	L	L	L	A	P	C	-	R	L	-	P	S	-	-	-	-	-	-	-	-	-	-	-	-	-	-	-	-	-	D	E	-	-	-	-	-	-	-	-	-	-	-	T	W	L	A	R	I
Nostoc sp. PCC 7120, all7618,	A	I	L	L	A	N	Q	-	R	L	-	P	D	-	-	-	-	-	-	-	-	-	-	-	-	-	-	-	-	-	D	E	-	-	-	-	-	-	-	-	-	-	-	T	W	V	T	R	W
Nostoc sp. PCC 7120, all7631,	A	I	L	L	A	N	R	-	Q	L	-	P	A	-	-	-	-	-	-	-	-	-	-	-	-	-	-	-	-	-	D	D	-	-	-	-	-	-	-	-	-	-	-	T	W	I	S	A	L
C. metallidurans CH34, AcrB3	Y	L	L	L	K	T	R	-	-	P	S	D	G	G	-	-	-	-	-	-	-	-	-	-	-	-	-	-	-	-	H	H	-	-	-	-	-	-	-	-	-	-	-	E	V	F	D	T	P
C. metallidurans CH34, MdtB	A	K	F	L	Q	P	H	-	-	D	-	P	A	-	-	-	-	-	-	-	-	-	-	-	-	-	-	-	-	-	H	A	R	H	-	H	G	R	L	Y	L	M	F	E	R	G	F	D	A
C. metallidurans CH34, AcrD	A	S	L	L	R	H	G	-	-	A	-	Q	P	-	-	-	-	-	-	-	-	-	-	-	-	-	-	-	-	-	A	R	G	P	-	L	A	W	F	-	-	-	E	-	H	R	F	T	A
C. metallidurans CH34, AcrB	A	T	M	L	Q	P	I	-	-	E	-	K	G	-	-	-	-	-	-	-	-	-	-	-	-	-	-	-	-	-	D	H	G	E	H	K	Q	G	F	F	G	W	F	N	R	S	F	I	R
C. metallidurans CH34, AcrF	A	I	L	L	K	P	G	-	-	S	-	H	E	-	-	-	-	-	-	-	-	-	-	-	-	-	-	-	-	-	K	N	R	F	-	F	R	W	-	-	-	-	F	N	R	S	F	D	R
C. metallidurans CH34, CzcA	I	Q	A	L	R	I	P	G	T	S	L	S	Q	S	V	E	M	Q	K	T	I	E	T	T	L	K	A	K	F	-	-	P	E	I	E	R	V	F	A	R	T	G	T	A	E	I	-	-	-
Alcaligenes sp. CT14, P94177	I	Q	A	L	R	I	P	G	T	S	L	S	Q	S	V	E	M	Q	K	T	I	E	T	T	L	K	A	K	F	-	-	P	E	I	E	R	V	F	A	R	T	G	T	A	E	I	-	-	-
CT6070v1_180092, CzcA	V	Q	A	L	R	I	P	G	T	S	L	T	Q	S	V	A	M	Q	Q	Q	V	E	I	A	L	K	A	K	F	-	-	P	E	I	A	R	I	F	A	R	T	G	T	A	E	I	-	-	-
C. metallidurans CH34, CzcA2	V	Q	A	L	R	I	P	G	T	S	L	T	Q	S	V	A	M	Q	Q	Q	I	E	T	R	L	K	A	T	F	-	-	P	E	I	E	R	I	F	A	R	T	G	T	A	E	I	-	-	-
CT6070v1_420028, CzcA	V	H	A	L	R	I	P	G	T	S	L	S	Q	A	V	A	M	Q	G	E	L	E	K	H	I	-	R	K	V	-	-	P	E	V	E	R	V	F	A	K	I	G	T	A	E	I	-	-	-
R. solanacearum GMI1000, CzcA	I	Q	A	M	R	V	P	G	T	G	L	A	Q	S	L	E	M	Q	M	Q	I	E	R	T	L	K	A	K	F	-	-	P	E	I	A	R	V	F	A	R	T	G	T	A	E	I	-	-	-
P. fluorescens AAG09629, CztA	Q	Q	A	L	R	V	P	G	T	S	L	T	Q	S	V	Q	M	Q	Q	Q	L	E	K	T	L	L	A	Q	V	-	-	P	E	I	E	R	V	F	A	R	T	G	T	A	E	I	-	-	-
P. aeruginosa CAB56471, CzrA	M	Q	G	L	R	V	P	G	T	S	L	T	Q	S	V	E	M	Q	Q	T	L	E	K	K	L	M	G	K	F	-	-	P	E	I	D	G	F	F	A	R	T	G	T	A	E	I	-	-	-
P. aeruginosa PAO1, CzcA	M	Q	G	L	R	V	P	G	T	S	L	T	Q	S	V	E	M	Q	Q	T	L	E	R	K	L	M	G	K	F	-	-	P	E	I	E	R	V	F	A	R	T	G	T	A	E	I	-	-	-
CT6070v1_300007, CzcA	L	H	A	L	R	I	P	G	T	S	L	S	Q	A	I	Q	M	Q	T	A	L	E	K	R	V	-	K	A	F	-	-	P	E	V	D	R	V	F	A	K	I	G	T	A	E	I	-	-	-
L. pneumophila Q4415, HelA	M	H	A	M	R	I	P	G	T	S	L	T	Q	A	I	T	M	Q	D	L	V	E	K	R	I	-	R	Q	F	-	-	S	E	V	K	N	V	F	A	K	L	G	T	A	E	V	-	-	-
X. campestris ATCC 33913, CzcA	L	H	A	M	R	I	P	G	T	S	L	E	Q	A	I	S	M	Q	A	T	L	E	R	R	I	-	K	Q	F	-	-	P	E	V	A	H	V	F	G	K	L	G	T	A	E	V	-	-	-
C. metallidurans CH34, NccA	L	S	S	V	R	I	P	S	T	S	I	D	Q	S	V	A	I	D	L	P	L	E	R	A	V	-	L	S	L	-	-	P	E	V	K	T	V	Y	S	K	A	G	T	A	S	L	-	-	-
C. metallidurans CH34, CnrA	L	S	S	V	R	I	P	S	T	S	I	D	Q	S	V	A	I	D	L	P	L	E	R	A	V	-	L	S	L	-	-	P	E	V	Q	T	V	Y	S	K	A	G	T	A	S	L	-	-	-
C. metallidurans 31A, pTOM9, NccA	L	S	S	V	R	I	P	S	T	S	I	D	Q	S	V	A	I	D	L	P	L	E	R	A	V	-	L	S	L	-	-	P	E	V	Q	T	V	Y	S	K	A	G	T	A	S	L	-	-	-
R. solanacearum GMI1000, NP_522091	P	G	I	N	R	A	P	N	I	S	L	E	E	S	V	R	M	E	M	E	A	M	R	L	V	-	M	Q	V	-	-	P	G	V	R	S	A	V	S	G	V	G	R	G	E	S	-	-	-
CT6070v1_20361, HmyA	P	A	I	D	R	V	P	N	I	S	L	E	E	S	I	K	L	E	K	E	A	N	K	L	V	-	L	G	V	-	-	P	G	V	K	S	V	V	S	G	V	G	R	G	E	S	-	-	-
C. metallidurans CH34, HmyA	P	A	I	D	R	V	P	N	I	S	L	E	E	S	I	K	L	E	K	Q	A	N	K	L	V	-	L	E	V	-	-	P	G	V	K	S	V	V	S	G	V	G	R	G	E	S	-	-	-
C. metallidurans CH34, ZneA	L	Q	V	T	L	P	P	G	I	S	L	E	K	A	G	Q	M	A	D	N	L	R	A	A	T	-	M	E	F	-	-	P	E	V	E	H	V	V	T	Q	V	G	R	N	D	E	-	-	-
R. solanacearum GMI1000, NP_522601	L	Q	V	T	L	P	P	G	L	S	L	D	K	A	S	R	M	A	D	T	L	R	A	A	T	-	L	E	F	-	-	P	E	I	E	H	I	V	T	Q	V	G	R	N	D	D	-	-	-
X. axonopodis 306, NP_642464	L	Q	V	Q	M	P	P	G	I	T	L	D	K	A	A	T	M	A	N	A	L	R	K	A	T	-	L	E	F	-	-	P	E	V	S	Y	V	V	T	Q	T	G	R	N	D	D	-	-	-
CT6070v1_230069, HmvA	V	S	F	D	L	P	A	S	V	S	I	D	E	A	R	D	Q	A	R	L	L	R	N	V	I	-	R	Q	T	-	-	P	E	V	N	T	T	I	S	K	V	G	R	P	D	D	-	-	-
C. metallidurans CH34, HmvA	V	S	F	D	L	P	A	S	V	S	L	D	E	A	R	D	Q	A	R	L	L	R	N	V	I	-	R	T	T	-	-	P	E	V	N	T	T	I	S	K	V	G	R	P	D	D	-	-	-
C. metallidurans CH34, ZniA	I	R	A	T	M	P	P	T	V	S	L	E	A	G	V	P	S	V	A	R	M	R	K	I	L	-	L	S	H	-	-	P	E	V	A	T	V	V	S	Q	H	G	R	P	D	D	-	-	-
CT6070v1_300029, HmxA	L	T	I	T	L	P	T	S	A	S	L	E	T	T	K	E	V	E	R	L	V	R	A	K	V	-	T	A	Y	-	-	P	E	V	A	R	I	I	T	Q	V	G	R	P	D	D	-	-	-
M. massiliensis, mma_0286, CzcA1	L	T	I	T	L	P	T	S	A	S	L	E	V	T	K	D	V	E	R	L	V	R	A	K	L	-	Q	A	Y	-	-	P	E	V	A	H	I	I	T	Q	T	G	R	P	D	D	-	-	-
S. enterica Q9ZHC9, SilA	Y	M	P	S	T	L	P	G	V	S	P	A	E	A	A	A	L	L	Q	T	T	D	K	L	I	-	K	S	V	-	-	P	E	V	A	S	V	F	G	K	T	G	K	A	E	T	-	-	-
E. coli K 12, NP 415107, CusA	Y	M	P	S	T	L	P	G	I	S	A	A	E	A	A	S	M	L	Q	K	T	D	K	L	I	-	M	S	V	-	-	P	E	V	A	R	V	F	G	K	T	G	K	A	E	T	-	-	-
C. metallidurans CH34, CusA	Y	M	P	S	A	L	P	G	L	S	A	G	K	A	A	Q	L	L	Q	Q	T	D	R	L	I	-	K	S	V	-	-	P	E	V	A	T	V	Q	G	K	A	G	R	A	D	S	-	-	-
R. solanacearum GMI1000, Rsp0928,	Y	M	P	S	A	L	P	G	L	S	A	G	K	A	A	Q	L	L	Q	Q	T	D	R	L	I	-	K	T	V	-	-	P	E	V	A	T	V	F	G	K	A	G	R	A	D	T	-	-	-
C. metallidurans CH34, SilA	Y	M	P	S	A	L	P	G	L	A	A	G	K	A	S	Q	L	L	Q	Q	T	D	R	L	I	-	K	T	V	-	-	P	E	V	A	S	V	F	G	K	A	G	R	A	D	S	-	-	-
CT6070v1_370006, CusA	Y	M	P	S	A	L	P	G	L	S	A	G	K	A	A	Q	L	L	Q	Q	T	D	R	L	I	-	K	T	V	-	-	P	E	V	A	T	V	F	G	K	A	G	R	A	D	T	-	-	-
CT6070v1_20391, NieA	M	S	L	M	L	N	P	G	T	S	L	A	E	A	N	R	I	G	A	L	A	E	T	L	I	-	R	Q	V	-	-	P	E	V	T	R	V	G	R	R	T	G	R	A	E	L	-	-	-
Cupriavidus sp. AMP6,	M	S	L	M	F	N	P	G	T	S	L	A	E	A	N	R	M	G	A	L	A	E	T	L	I	-	R	Q	V	-	-	P	E	V	M	Q	V	G	R	R	T	G	R	A	E	L	-	-	-
M. massiliensis, mma_3053	M	G	M	T	F	T	P	G	T	S	L	A	E	A	N	R	M	G	A	M	A	E	T	L	I	-	R	Q	V	-	-	P	E	V	I	K	V	G	R	R	T	G	R	A	E	L	-	-	-
Synechocystis sp. PCC 6803, NrsA	N	S	M	V	L	F	P	G	V	S	L	D	M	T	N	R	A	G	M	A	L	F	N	N	L	-	K	D	N	-	-	P	L	Y	E	W	V	Q	I	R	A	G	R	A	P	G	-	-	-
Synechocystis sp. PCC 6803, CopA	N	A	L	L	L	Y	P	G	S	S	L	E	A	T	N	R	V	G	F	A	L	Q	D	A	L	-	K	E	D	-	-	P	R	F	S	S	V	Q	L	R	S	G	R	A	P	G	-	-	-
Nostoc sp. PCC 7120, all7618,	N	S	L	L	L	Y	P	G	T	S	L	E	V	T	N	Q	A	G	N	A	I	E	S	A	L	-	K	D	D	-	-	P	R	I	A	S	V	Q	M	R	S	G	R	A	P	G	-	-	-
Nostoc sp. PCC 7120, all7631,	N	T	V	L	L	Y	P	G	S	S	L	E	A	T	N	Q	V	G	F	A	L	E	D	A	L	-	K	D	D	-	-	K	R	F	K	T	V	Q	L	R	A	G	R	A	A	G	-	-	-
C. metallidurans CH34, AcrB3	V	E	L	W	M	P	E	G	T	S	F	V	Q	T	E	A	E	A	K	R	F	E	V	A	M	-	R	R	D	-	-	K	A	V	G	S	L	T	T	F	I	G	T	G	A	P	R	F	Y
C. metallidurans CH34, MdtB	G	T	A	E	S	A	Q	D	A	S	F	K	S	M	N	A	R	M	V	A	L	A	D	V	V	-	R	S	D	-	-	P	D	I	S	A	V	G	M	T	G	G	Q	N	T	V	-	-	-
C. metallidurans CH34, AcrD	I	D	V	E	L	P	P	G	S	T	Q	A	Q	T	R	E	T	I	A	Q	L	E	Q	W	M	-	K	Q	E	R	-	L	P	V	K	T	S	F	A	L	L	G	W	N	S	G	-	-	-
C. metallidurans CH34, AcrB	A	Q	V	Q	T	P	A	G	S	S	A	E	R	T	Q	A	V	L	D	Q	M	R	N	Y	L	-	L	N	D	E	G	K	I	V	E	S	L	F	T	V	N	G	F	N	F	A	-	-	-
C. metallidurans CH34, AcrF	G	A	V	I	M	P	D	A	A	S	L	D	R	T	S	A	L	S	S	R	A	A	D	W	F	-	S	K	Q	-	-	P	G	V	K	A	V	A	V	P	D	G	Y	S	L	I	-	-	-
C. metallidurans CH34, CzcA	P	-	G	N	N	Y	E	F	S	Q	P	I	-	Q	L	R	F	N	-	-	E	L	I	S	G	-	-	V	R	S	D	V	A	V	K	I	F	G	D	D	N	N	V	L	S	E	T	A	K
Alcaligenes sp. CT14, P94177	P	-	G	N	N	Y	E	F	S	Q	P	I	-	Q	L	R	F	N	-	-	E	L	I	S	G	-	-	V	R	S	D	V	A	V	K	I	F	G	D	D	N	N	V	L	S	E	T	A	K
CT6070v1_180092, CzcA	P	-	G	N	N	Y	E	F	S	Q	P	I	-	Q	L	R	F	N	-	-	E	L	I	S	G	-	-	V	R	S	D	V	A	V	K	V	F	G	D	D	N	A	V	L	E	Q	T	A	S
C. metallidurans CH34, CzcA2	P	-	G	N	R	Y	E	F	S	Q	P	I	-	Q	L	R	F	N	-	-	E	L	I	S	G	-	-	V	R	S	D	V	A	V	K	L	F	G	D	D	N	E	V	L	D	T	T	A	Q
CT6070v1_420028, CzcA	P	-	G	N	N	Y	E	F	T	Q	P	I	-	Q	M	R	F	N	-	-	E	L	L	S	G	-	-	V	R	S	D	V	A	V	K	L	F	G	D	D	M	D	Q	L	N	K	A	A	A
R. solanacearum GMI1000, CzcA	P	-	G	N	A	Y	E	F	S	Q	P	I	-	Q	L	R	F	N	-	-	E	L	I	S	G	-	-	V	R	S	D	V	A	V	K	L	F	G	D	D	M	A	V	L	E	K	Q	A	Q
P. fluorescens AAG09629, CztA	P	-	G	S	A	Y	E	L	S	Q	P	I	-	Q	L	R	F	N	-	-	E	L	I	S	G	-	-	V	R	S	D	V	A	V	K	V	F	G	D	D	M	A	V	L	N	K	T	A	A
P. aeruginosa CAB56471, CzrA	P	-	G	S	V	Y	E	F	S	Q	P	I	-	Q	L	R	F	N	-	-	E	L	I	S	G	-	-	V	R	S	D	V	A	V	K	V	F	G	D	D	M	Q	V	L	N	D	T	A	E
P. aeruginosa PAO1, CzcA	P	-	G	S	V	Y	E	F	S	Q	P	I	-	Q	L	R	F	N	-	-	E	L	I	S	G	-	-	V	R	S	D	V	A	V	K	V	F	G	D	D	M	Q	V	L	N	D	T	A	E
CT6070v1_300007, CzcA	P	-	G	N	N	Y	E	F	T	Q	P	I	-	Q	M	R	F	N	-	-	E	L	L	S	G	-	-	V	R	A	D	V	A	F	K	V	F	G	D	D	M	E	T	L	E	S	L	G	K
L. pneumophila Q4415, HelA	P	-	G	N	N	Y	E	F	T	Q	P	I	-	Q	M	R	F	N	-	-	E	L	I	S	G	-	-	V	R	S	D	V	A	V	K	V	F	G	D	D	M	D	T	L	L	K	T	A	E
X. campestris ATCC 33913, CzcA	P	-	G	N	N	Y	E	F	T	Q	P	I	-	Q	M	R	M	N	-	-	E	L	I	S	G	-	-	V	R	A	D	V	A	I	K	L	Y	G	D	D	L	D	T	L	V	T	V	G	R
C. metallidurans CH34, NccA	V	-	G	N	N	Y	D	V	T	Q	P	I	-	E	M	R	F	N	-	-	E	L	I	G	G	-	-	V	R	S	D	V	A	V	K	I	Y	G	E	N	L	D	D	L	T	A	T	G	Q
C. metallidurans CH34, CnrA	V	-	G	N	N	Y	D	V	T	Q	P	I	-	E	M	R	F	N	-	-	E	L	I	G	G	-	-	V	R	S	D	V	A	V	K	V	Y	G	E	N	L	D	E	L	A	A	T	A	Q
C. metallidurans 31A, pTOM9, NccA	V	-	S	N	N	Y	D	V	T	Q	P	I	-	Q	M	R	F	N	-	-	E	L	I	G	G	-	-	V	R	S	D	V	A	V	K	I	Y	G	E	N	L	D	D	L	A	S	T	A	Q
R. solanacearum GMI1000, NP_522091	P	-	G	V	Q	I	V	M	A	Q	P	I	-	S	D	R	V	D	-	-	E	M	V	T	G	-	-	V	R	S	D	V	A	I	K	V	F	G	D	D	L	A	V	L	R	E	K	A	E
CT6070v1_20361, HmyA	P	-	G	V	Q	I	V	M	A	Q	P	I	-	S	D	R	V	D	-	-	E	M	V	S	G	-	-	V	R	S	D	V	A	V	K	V	F	G	D	D	L	D	K	L	R	E	L	A	G
C. metallidurans CH34, HmyA	P	-	G	V	Q	I	V	M	A	Q	P	I	-	S	D	R	V	D	-	-	E	M	V	S	G	-	-	V	R	S	D	I	A	V	K	I	F	G	D	D	L	E	T	L	R	D	L	A	G
C. metallidurans CH34, ZneA	P	-	G	T	Q	V	G	F	S	Q	P	M	-	I	D	G	V	L	-	-	D	K	L	A	G	-	-	A	H	S	D	L	V	V	K	V	Y	G	N	D	F	A	E	T	R	Q	V	A	T
R. solanacearum GMI1000, NP_522601	P	-	G	I	D	V	G	F	T	Q	P	M	-	I	D	G	V	L	-	-	D	K	L	A	G	-	-	A	H	S	D	L	V	V	K	V	Y	G	N	D	F	G	E	T	R	Q	L	A	T
X. axonopodis 306, NP_642464	P	-	G	Y	T	V	S	M	M	Q	P	M	-	I	D	G	V	Q	-	-	D	K	L	S	G	-	-	A	H	S	D	L	T	V	K	V	F	G	D	D	L	Q	Q	V	R	G	V	A	D
CT6070v1_230069, HmvA	P	-	G	I	E	P	N	F	S	Q	P	V	-	R	D	N	I	L	-	-	E	S	I	S	Q	-	-	I	K	G	Q	I	V	I	K	V	Q	S	D	S	L	E	Q	N	K	K	V	A	D
C. metallidurans CH34, HmvA	P	-	G	I	E	P	N	F	S	Q	P	V	-	R	D	N	I	L	-	-	E	S	I	S	Q	-	-	I	K	G	Q	I	V	I	K	V	Q	S	D	S	L	E	H	N	K	K	V	A	D
C. metallidurans CH34, ZniA	T	-	G	I	S	L	N	F	S	Q	Y	I	-	Q	D	N	V	Q	-	-	E	G	L	S	G	-	-	V	K	G	A	N	S	V	K	I	V	G	R	D	L	P	T	L	E	K	L	A	D
CT6070v1_300029, HmxA	P	-	G	I	T	T	N	F	S	Q	V	I	-	Q	D	N	V	E	-	-	E	S	L	S	G	-	-	F	R	G	E	I	V	A	K	I	S	G	N	N	L	D	I	L	E	E	K	A	A
M. massiliensis, mma_0286, CzcA1	P	-	G	I	T	T	N	F	S	Q	V	I	-	Q	D	N	V	E	-	-	E	S	L	S	G	-	-	F	R	G	E	I	V	A	K	I	S	G	N	N	L	D	I	L	E	D	K	A	A
S. enterica Q9ZHC9, SilA	P	-	G	L	A	N	L	W	V	P	P	I	-	R	N	R	I	D	-	-	M	L	S	T	G	-	-	I	K	S	P	I	G	I	K	V	S	G	T	V	L	S	D	I	D	A	T	A	Q
E. coli K 12, NP 415107, CusA	P	-	G	L	A	N	L	W	V	P	P	I	-	R	N	R	I	D	-	-	M	L	S	T	G	-	-	I	K	S	P	I	G	I	K	V	S	G	T	V	L	A	D	I	D	A	M	A	E
C. metallidurans CH34, CusA	P	-	G	L	S	N	I	W	V	P	P	I	-	R	N	R	I	D	-	-	M	L	A	T	G	-	-	I	K	S	P	V	G	I	K	V	A	G	T	D	L	K	E	I	D	R	L	A	T
R. solanacearum GMI1000, Rsp0928,	P	-	G	L	S	N	I	W	V	P	P	I	-	R	N	R	I	D	-	-	M	L	A	T	G	-	-	I	K	S	P	V	G	I	K	V	A	G	T	D	L	Q	Q	I	D	R	L	T	T
C. metallidurans CH34, SilA	P	-	G	L	S	N	I	W	V	P	P	I	-	R	N	R	I	D	-	-	M	L	A	T	G	-	-	I	K	S	P	V	G	I	K	V	A	G	T	D	L	K	E	I	D	R	L	A	T
CT6070v1_370006, CusA	P	-	G	L	S	N	V	W	V	P	P	I	-	R	N	R	I	D	-	-	M	L	A	T	G	-	-	I	K	S	P	V	G	I	K	L	A	G	T	D	L	K	E	I	D	R	L	A	T
CT6070v1_20391, NieA	P	-	A	S	-	V	A	I	G	Q	P	I	-	S	H	R	L	D	-	-	H	L	L	S	G	-	-	V	R	A	Q	I	A	L	K	I	Y	G	D	D	L	D	T	L	R	G	L	A	E
Cupriavidus sp. AMP6,	P	-	A	S	-	V	A	I	G	Q	P	I	-	S	H	R	L	D	-	-	H	L	L	S	G	-	-	V	R	A	Q	I	A	L	K	I	Y	G	D	D	L	D	T	L	R	G	L	A	E
M. massiliensis, mma_3053	P	-	A	S	-	V	A	I	G	Q	P	I	-	S	H	R	L	D	-	-	H	L	L	S	G	-	-	V	R	A	Q	I	A	L	K	I	Y	G	D	D	T	D	T	L	R	G	L	A	E
Synechocystis sp. PCC 6803, NrsA	P	-	G	V	A	S	N	M	G	G	F	I	-	S	H	R	M	D	-	-	E	V	L	S	G	-	-	V	R	S	A	I	A	V	K	I	F	G	P	D	L	K	E	L	R	A	I	G	E
Synechocystis sp. PCC 6803, CopA	P	-	G	V	A	P	N	I	G	G	F	I	-	S	H	R	M	D	-	-	E	V	L	S	G	-	-	V	R	S	A	I	A	V	K	I	F	G	P	D	L	E	Q	L	R	T	L	G	K
Nostoc sp. PCC 7120, all7618,	P	-	G	S	V	A	A	I	G	G	F	I	-	S	H	R	M	D	-	-	E	I	L	S	G	-	-	V	R	S	A	I	A	V	K	I	F	G	P	E	L	E	E	L	R	A	L	G	K
Nostoc sp. PCC 7120, all7631,	P	-	G	V	A	P	N	I	G	G	F	I	-	S	H	R	M	D	-	-	E	V	L	S	G	-	-	V	R	S	A	I	A	V	K	I	F	G	P	D	L	A	Q	L	R	H	I	G	S
C. metallidurans CH34, AcrB3	-	-	-	-	-	-	-	E	F	P	Q	L	-	R	G	R	V	K	-	-	L	L	P	N	G	P	P	V	A	Y	P	V	Q	F	R	V	I	G	P	D	A	A	G	V	R	K	A	A	D
C. metallidurans CH34, MdtB	E	-	G	A	N	L	F	L	Q	A	G	-	Q	D	I	N	V	G	-	-	G	R	L	S	R	-	-	T	Q	Y	Q	Y	-	-	T	L	T	D	A	N	L	A	E	L	N	D	W	A	P
C. metallidurans CH34, AcrD	P	-	G	R	G	D	A	Q	L	Y	P	Y	N	G	T	A	L	P	E	L	G	S	T	S	G	-	-	L	D	M	R	L	V	T	R	L	E	G	G	-	R	P	S	L	Y	A	A	R	D
C. metallidurans CH34, AcrB	R	-	D	S	L	A	F	A	F	A	P	P	A	V	Q	E	L	-	-	-	G	N	A	T	G	-	-	F	D	F	Y	M	Q	-	D	Q	A	G	L	G	H	D	A	L	M	N	A	R	N
C. metallidurans CH34, AcrF	R	E	G	V	V	V	P	V	N	P	P	-	S	I	P	G	L	-	-	-	G	T	T	G	G	-	-	F	E	F	W	L	Q	-	S	T	G	D	G	T	Y	P	Q	L	E	E	R	V	R
C. metallidurans CH34, CzcA	G	V	G	G	R	D	S	G	T	F	F	Q	G	D	R	R	F	D	I	V	V	R	L	P	E	A	V	R	G	E	V	E	A	L	R	R	L	P	I	P	L	P	K	G	V	-	-	-	-
Alcaligenes sp. CT14, P94177	G	V	G	G	R	D	S	G	T	F	F	Q	G	D	R	R	F	D	I	V	V	R	L	P	E	A	V	R	G	E	V	E	A	L	R	R	L	P	I	P	L	P	K	G	V	-	-	-	-
CT6070v1_180092, CzcA	G	I	G	G	K	V	S	G	T	F	F	S	G	D	R	R	F	D	I	V	V	R	L	P	E	A	V	R	A	D	V	D	A	L	R	R	L	P	V	A	L	P	R	D	A	-	-	-	-
C. metallidurans CH34, CzcA2	A	V	G	G	R	D	A	G	V	F	Y	Q	G	D	R	R	F	N	I	G	V	R	L	P	E	G	I	R	A	D	V	E	A	L	R	R	L	P	I	P	L	P	K	G	T	-	-	-	-
CT6070v1_420028, CzcA	A	I	G	G	R	E	A	G	L	L	F	E	G	D	R	R	F	D	I	L	V	R	L	P	D	E	V	R	Q	D	I	E	A	L	K	R	L	P	V	P	L	P	K	E	V	-	-	-	-
R. solanacearum GMI1000, CzcA	A	I	G	G	K	G	A	G	T	V	F	Q	G	D	R	R	F	G	I	V	V	R	L	P	E	A	A	R	S	D	P	A	A	L	G	R	L	P	L	A	L	P	N	G	Q	-	-	-	-
P. fluorescens AAG09629, CztA	A	V	G	G	R	Q	A	G	T	L	Y	E	G	D	R	R	F	D	M	V	V	R	L	S	D	A	L	R	T	D	I	D	G	L	S	R	L	L	I	P	V	P	A	L	A	G	-	-	-
P. aeruginosa CAB56471, CzrA	A	L	G	G	R	N	A	G	T	L	F	E	G	D	R	R	F	D	I	V	I	R	L	P	E	T	L	R	A	D	L	P	A	L	S	N	L	L	I	P	L	P	P	N	N	-	-	-	-
P. aeruginosa PAO1, CzcA	A	L	G	G	R	N	A	G	T	L	F	E	G	D	R	R	F	D	I	V	I	R	L	P	E	T	L	R	A	D	L	P	A	L	S	N	L	L	I	P	L	P	P	N	N	-	-	-	-
CT6070v1_300007, CzcA	A	I	G	G	Q	N	S	G	T	L	F	E	G	D	R	R	F	D	I	V	V	R	L	Q	E	H	V	R	T	D	P	E	R	L	R	M	L	P	I	P	I	G	N	G	G	N	-	-	-
L. pneumophila Q4415, HelA	A	T	G	G	K	K	G	G	E	L	F	E	G	D	K	R	F	D	I	V	V	R	L	P	E	S	L	R	S	D	P	N	V	L	R	Q	I	F	I	P	L	P	L	S	K	-	-	-	-
X. campestris ATCC 33913, CzcA	A	V	G	G	Q	P	A	G	Q	L	F	D	G	D	R	R	F	D	I	V	V	R	L	P	E	A	L	R	Q	D	P	T	A	L	A	D	L	P	I	P	L	Q	G	D	G	E	R	N	D
C. metallidurans CH34, NccA	A	M	A	G	R	P	A	G	Q	I	F	D	G	D	R	R	Y	D	I	V	I	R	L	P	G	N	Q	R	E	N	L	D	V	L	G	A	L	P	V	M	L	P	A	A	S	-	-	-	-
C. metallidurans CH34, CnrA	A	M	A	G	R	P	A	G	Q	I	F	D	G	D	R	R	F	D	I	V	I	R	L	P	G	E	Q	R	E	N	L	D	V	L	G	A	L	P	V	M	L	P	L	S	E	-	-	-	-
C. metallidurans 31A, pTOM9, NccA	A	M	A	G	R	P	S	G	Q	I	F	D	G	D	R	R	Y	D	I	V	I	R	L	P	G	Q	Q	R	E	N	L	D	V	L	G	A	L	P	V	M	L	P	A	V	E	-	-	-	-
R. solanacearum GMI1000, NP_522091	A	I	G	G	K	E	A	T	E	I	F	E	G	E	R	R	F	G	A	V	V	R	L	P	E	A	Y	R	G	S	V	E	A	I	R	N	L	I	V	A	A	P	-	-	-	-	-	-	-
CT6070v1_20361, HmyA	A	I	G	G	K	R	A	T	D	I	F	E	G	E	R	R	F	A	A	A	V	R	L	P	D	E	F	R	N	N	V	Q	S	I	R	Q	L	L	V	N	T	P	-	-	-	-	-	-	-
C. metallidurans CH34, HmyA	A	I	G	G	K	R	A	T	D	I	F	E	G	E	R	R	F	A	A	A	V	R	L	P	E	E	F	R	S	N	V	Q	E	I	R	Q	L	L	V	S	A	P	-	-	-	-	-	-	-
C. metallidurans CH34, ZneA	G	I	G	G	S	P	V	T	Q	V	F	V	E	D	R	S	Y	N	V	V	A	R	F	I	G	S	S	R	N	D	P	E	A	I	G	N	L	T	L	T	A	A	-	-	-	-	-	-	-
R. solanacearum GMI1000, NP_522601	G	I	G	G	S	P	V	T	Q	V	F	V	E	E	R	S	Y	D	V	V	A	R	F	A	G	A	S	R	S	N	P	E	A	I	G	N	L	M	L	T	A	A	-	-	-	-	-	-	-
X. axonopodis 306, NP_642464	G	I	G	G	S	P	I	G	Q	M	Y	L	G	Q	K	S	Y	D	L	T	V	R	F	P	Q	R	Y	R	N	D	P	Q	A	I	G	A	L	R	L	R	T	A	-	-	-	-	-	-	-
CT6070v1_230069, HmvA	A	L	A	G	K	A	A	T	E	L	W	E	G	E	K	H	F	S	V	A	V	R	L	K	P	S	E	R	A	-	L	P	N	L	P	N	I	F	M	Q	T	A	D	-	-	-	-	-	-
C. metallidurans CH34, HmvA	A	L	G	G	K	A	A	T	E	L	W	E	G	E	K	H	F	S	V	V	V	R	L	K	P	G	E	R	E	-	L	P	N	L	P	N	I	F	M	Q	T	A	D	-	-	-	-	-	-
C. metallidurans CH34, ZniA	A	L	G	G	T	Q	A	T	T	V	L	E	G	D	R	Q	F	S	L	T	V	R	M	A	P	E	Y	R	G	S	I	D	A	I	R	N	I	K	V	A	Y	Q	T	A	D	-	-	-	-
CT6070v1_300029, HmxA	A	M	S	G	Q	A	I	T	T	F	F	E	Q	D	R	R	F	D	V	V	M	R	I	G	E	K	D	R	N	S	A	D	A	I	G	N	L	Q	L	T	L	P	D	T	Q	-	-	-	-
M. massiliensis, mma_0286, CzcA1	A	M	S	G	V	A	V	T	N	Y	Y	K	E	D	K	R	F	D	V	V	V	R	I	S	E	K	N	R	N	S	I	D	A	I	G	N	L	Q	L	A	V	P	G	T	Q	-	-	-	-
S. enterica Q9ZHC9, SilA	A	I	G	G	A	M	V	G	E	T	V	E	G	V	A	R	Y	P	I	N	I	R	Y	P	Q	D	Y	R	N	S	P	Q	A	L	K	Q	M	P	I	L	T	P	M	-	-	-	-	-	-
E. coli K 12, NP 415107, CusA	A	V	G	G	A	M	V	G	E	T	V	E	G	I	A	R	Y	P	I	N	L	R	Y	P	Q	S	W	R	D	S	P	Q	A	L	R	Q	L	P	I	L	T	P	M	-	-	-	-	-	-
C. metallidurans CH34, CusA	A	I	G	G	E	N	I	G	E	V	V	D	G	L	A	R	Y	P	I	N	V	R	Y	P	R	D	Y	R	D	S	V	E	Q	L	R	S	L	P	I	V	T	D	R	-	-	-	-	-	-
R. solanacearum GMI1000, Rsp0928,	A	I	G	G	D	N	V	G	E	V	V	D	G	L	A	R	F	P	V	N	L	R	Y	P	R	D	Y	R	D	S	V	E	Q	L	R	S	L	P	I	V	T	D	R	-	-	-	-	-	-
C. metallidurans CH34, SilA	A	I	G	G	E	T	V	G	E	V	V	D	G	L	A	R	F	P	I	N	V	R	Y	P	R	D	D	R	D	S	I	D	A	L	R	R	L	P	I	V	T	D	S	-	-	-	-	-	-
CT6070v1_370006, CusA	A	I	G	G	E	N	V	G	E	V	V	D	G	L	A	R	F	P	I	N	V	R	Y	P	R	D	Y	R	D	S	L	E	Q	M	R	A	L	P	I	V	T	D	K	-	-	-	-	-	-
CT6070v1_20391, NieA	L	S	D	G	T	R	V	T	Q	L	I	D	G	V	R	R	H	D	L	V	V	R	L	P	D	A	G	R	T	-	P	Q	D	L	S	R	I	M	L	D	S	P	R	-	-	-	-	-	-
Cupriavidus sp. AMP6,	L	S	D	G	T	R	V	T	Q	L	I	E	G	V	R	R	Y	D	L	V	V	R	L	P	D	T	G	R	T	-	P	Q	D	L	S	R	V	M	L	D	S	P	R	-	-	-	-	-	-
M. massiliensis, mma_3053	L	S	E	G	K	R	I	A	Q	V	V	D	G	I	R	R	F	D	V	T	I	R	L	P	D	D	G	R	S	-	P	Q	D	L	S	R	V	M	I	D	T	P	A	-	-	-	-	-	-
Synechocystis sp. PCC 6803, NrsA	A	L	N	G	R	I	V	S	Q	V	P	E	D	Q	Q	L	V	N	V	V	V	M	L	P	E	T	E	R	N	S	L	D	A	M	G	A	I	P	I	S	T	P	T	-	-	-	-	-	-
Synechocystis sp. PCC 6803, CopA	A	L	N	G	R	V	A	S	Q	I	L	Q	D	Q	Q	L	F	D	L	L	V	W	L	K	A	D	A	R	N	N	L	E	T	I	G	N	L	L	V	D	T	P	S	-	-	-	-	-	-
Nostoc sp. PCC 7120, all7618,	A	L	N	G	R	V	V	S	Q	V	L	E	K	Q	Q	L	F	D	L	L	V	W	L	K	P	E	A	R	N	N	L	D	T	I	R	N	L	L	V	D	T	P	N	-	-	-	-	-	-
Nostoc sp. PCC 7120, all7631,	A	L	N	G	Q	V	V	S	Q	V	L	K	D	Q	Q	L	F	D	L	V	V	W	L	Q	L	K	S	R	N	N	L	D	I	I	R	N	L	L	V	D	T	P	T	-	-	-	-	-	-
C. metallidurans CH34, AcrB3	V	L	T	G	V	P	V	G	Q	Y	R	D	A	D	K	L	I	D	I	V	M	R	T	P	K	S	E	R	D	T	M	S	D	L	N	N	I	L	V	P	T	S	T	-	-	-	-	-	-
C. metallidurans CH34, MdtB	A	I	G	Q	R	Q	V	A	Q	Y	F	T	Q	I	N	S	Y	H	V	V	L	E	A	T	P	Q	L	Q	D	D	P	R	L	F	D	K	L	Y	L	T	S	P	I	-	-	-	-	-	-
C. metallidurans CH34, AcrD	T	L	G	S	R	Y	I	D	E	L	A	R	D	G	R	V	R	R	V	I	L	Q	A	D	A	P	F	R	M	Q	P	E	D	L	A	R	L	H	V	R	N	A	-	-	-	-	-	-	-
C. metallidurans CH34, AcrB	A	W	G	S	S	Y	V	N	D	F	I	D	R	G	R	V	K	R	V	Y	L	Q	G	R	P	N	S	R	M	S	P	E	D	L	N	K	W	F	V	R	N	D	-	-	-	-	-	-	-
C. metallidurans CH34, AcrF	M	F	G	S	L	Y	V	S	Q	F	P	K	N	S	R	L	F	Q	V	I	L	Q	A	E	P	K	Y	R	S	R	P	D	D	L	D	N	V	Y	V	R	N	A	-	-	-	-	-	-	-
C. metallidurans CH34, CzcA	R	-	G	R	D	I	G	S	F	V	P	E	-	A	E	A	A	I	Q	-	S	Q	V	K	I	P	-	A	G	Y	W	M	T	W	G	G	T	F	E	Q	L	Q	S	A	T	T	R	L	Q
Alcaligenes sp. CT14, P94177	R	-	G	R	D	I	G	S	F	V	P	E	-	A	E	A	A	I	Q	-	S	Q	V	K	I	P	-	A	G	Y	W	M	T	W	G	G	T	F	E	Q	L	Q	S	A	T	T	R	L	Q
CT6070v1_180092, CzcA	R	-	G	R	D	I	G	S	F	V	P	E	-	A	E	A	A	I	R	-	A	R	V	Q	I	P	-	A	G	Y	W	T	S	W	G	G	T	F	E	Q	L	Q	S	A	T	A	R	L	R
C. metallidurans CH34, CzcA2	R	-	G	R	D	L	G	T	F	V	P	E	-	A	V	A	A	I	D	-	A	R	V	K	I	P	-	T	G	Y	W	I	A	W	G	G	T	F	E	Q	L	Q	S	A	T	E	R	L	Q
CT6070v1_420028, CzcA	R	-	G	R	D	I	G	S	F	V	A	E	-	A	E	D	K	I	A	-	S	Q	V	Q	I	P	-	A	G	Y	W	T	T	W	G	G	T	F	E	Q	L	Q	S	A	T	S	R	L	K
R. solanacearum GMI1000, CzcA	R	-	G	R	D	I	A	S	F	V	Q	E	-	A	Q	R	A	L	D	-	A	Q	I	R	L	P	-	A	G	Y	W	M	A	W	G	G	Q	F	E	Q	L	Q	S	A	T	E	R	L	Q
P. fluorescens AAG09629, CztA	R	-	G	R	D	I	G	S	F	V	E	E	-	A	E	A	A	I	N	-	T	Q	V	K	V	P	-	A	G	Y	W	T	T	W	G	G	Q	F	E	Q	L	K	E	A	S	E	R	L	R
P. aeruginosa CAB56471, CzrA	R	-	G	R	D	I	G	S	F	V	L	E	-	A	Q	Q	K	L	Q	-	D	G	V	K	I	P	-	A	G	Y	W	T	T	W	G	G	Q	F	E	Q	L	Q	S	A	A	K	R	L	Q
P. aeruginosa PAO1, CzcA	R	-	G	R	D	I	G	S	F	V	L	E	-	A	Q	Q	K	L	Q	-	D	G	V	K	I	P	-	A	G	Y	W	T	T	W	G	G	Q	F	E	Q	L	Q	S	A	A	K	R	L	Q
CT6070v1_300007, CzcA	R	-	G	R	D	L	G	S	F	V	Q	D	-	A	Q	S	R	M	A	-	S	E	V	K	L	P	-	A	G	Y	W	S	V	W	G	G	Q	Y	E	Q	L	Q	S	A	S	N	R	L	K
L. pneumophila Q4415, HelA	R	-	N	R	D	L	S	S	F	V	S	E	-	A	K	K	R	I	D	-	G	Q	V	K	L	P	-	S	G	Y	W	I	T	W	G	G	Q	F	E	Q	L	Q	S	A	Y	Q	R	L	Q
X. campestris ATCC 33913, CzcA	R	-	D	R	D	L	G	S	F	V	A	E	-	V	Q	Q	R	V	Q	-	A	E	V	A	L	P	-	T	G	Y	W	I	G	Y	G	G	T	F	E	Q	L	I	S	A	G	Q	R	L	A
C. metallidurans CH34, NccA	G	-	G	R	D	L	G	S	F	V	D	D	-	A	A	A	R	I	A	-	R	D	V	K	L	P	-	P	G	M	Y	I	E	W	G	G	Q	F	Q	N	L	Q	A	A	T	K	R	L	A
C. metallidurans CH34, CnrA	G	-	G	R	D	L	G	S	F	V	D	D	-	A	A	A	R	I	A	-	K	E	V	K	L	P	-	P	G	M	Y	I	E	W	G	G	Q	F	Q	N	L	Q	A	A	T	K	R	L	A
C. metallidurans 31A, pTOM9, NccA	G	-	G	R	D	L	G	S	F	V	D	D	-	A	A	K	R	I	A	-	A	E	V	K	L	P	-	P	G	M	Y	I	E	W	G	G	Q	F	Q	N	L	Q	A	A	T	Q	R	L	A
R. solanacearum GMI1000, NP_522091	R	-	D	R	D	L	G	G	F	V	A	E	-	L	Q	A	A	V	A	-	Q	K	V	K	L	P	-	E	G	Y	Y	L	E	W	G	G	Q	F	Q	N	M	E	R	A	M	G	H	L	K
CT6070v1_20361, HmyA	K	-	D	R	D	L	G	G	F	V	A	E	-	L	Q	Q	A	T	A	-	S	K	V	K	L	P	-	E	G	Y	Y	L	E	W	G	G	Q	F	Q	N	M	E	R	A	M	G	H	L	K
C. metallidurans CH34, HmyA	K	-	D	R	D	L	G	G	F	V	A	E	-	L	Q	S	A	T	E	-	S	K	V	K	L	P	-	E	G	Y	Y	F	E	W	G	G	Q	F	Q	N	M	E	R	A	M	G	H	L	K
C. metallidurans CH34, ZneA	R	-	G	R	D	L	S	T	F	L	E	E	-	A	R	M	R	I	D	-	K	E	V	P	Y	D	R	T	H	I	Q	V	A	W	G	G	Q	F	E	N	Q	Q	R	A	Q	A	R	L	A
R. solanacearum GMI1000, NP_522601	R	-	G	R	D	L	A	S	F	L	D	E	-	A	K	R	R	I	D	-	Q	E	I	R	Y	D	H	T	R	Y	Q	I	A	W	G	G	Q	F	E	N	Q	Q	R	A	Q	A	R	L	A
X. axonopodis 306, NP_642464	R	-	G	R	D	L	S	S	F	L	S	D	-	A	Q	A	T	L	A	-	R	Q	V	H	L	D	P	Q	H	M	Q	L	V	W	G	G	Q	F	E	N	L	Q	R	A	Q	A	R	L	L
CT6070v1_230069, HmvA	R	-	D	R	D	M	G	S	V	V	K	D	-	M	Q	K	L	V	A	-	K	N	V	R	-	A	-	D	D	V	K	I	S	W	S	G	E	F	E	N	Q	E	R	A	M	A	R	L	S
C. metallidurans CH34, HmvA	H	-	D	R	D	M	G	S	V	V	K	D	-	M	Q	E	L	V	K	-	K	N	V	N	-	A	-	-	-	-	-	-	-	-	-	-	-	-	-	-	-	-	-	-	-	-	-	-	-
C. metallidurans CH34, ZniA	R	-	D	R	D	L	G	S	T	V	A	E	-	A	Q	A	R	I	A	-	S	K	I	K	L	P	-	E	G	Y	R	I	Q	W	A	G	E	F	E	Q	L	E	L	A	K	K	R	L	A
CT6070v1_300029, HmxA	L	-	E	R	D	Q	G	S	F	V	A	E	-	A	Q	G	A	V	A	-	E	Q	V	K	L	P	-	P	G	Y	D	L	I	W	G	G	Q	F	E	N	S	Q	R	A	A	K	R	L	M
M. massiliensis, mma_0286, CzcA1	L	-	G	R	D	Q	G	S	F	V	E	E	-	A	Q	R	A	V	A	-	E	Q	V	K	L	P	-	P	G	Y	D	L	S	W	G	G	Q	F	E	N	S	Q	R	A	A	K	R	L	M
S. enterica Q9ZHC9, SilA	R	-	G	R	D	M	V	S	V	V	N	D	-	I	K	T	A	I	S	-	E	K	V	K	L	R	-	P	G	T	S	V	A	F	S	G	Q	F	E	L	L	E	H	A	N	K	K	L	K
E. coli K 12, NP 415107, CusA	R	-	D	R	D	M	V	S	V	V	H	D	-	L	Q	K	A	I	A	-	E	K	V	Q	L	K	-	P	G	T	S	V	A	F	S	G	Q	F	E	L	L	E	R	A	N	H	K	L	K
C. metallidurans CH34, CusA	R	-	G	R	D	L	R	S	A	V	R	D	-	M	Q	A	A	V	S	-	K	A	V	P	M	P	-	A	G	Y	S	L	S	W	S	G	Q	F	E	Y	L	E	R	A	A	A	K	M	K
R. solanacearum GMI1000, Rsp0928,	R	-	G	R	D	L	R	S	A	V	R	D	-	M	Q	A	A	V	A	-	K	A	V	P	M	P	-	A	G	Y	A	L	S	W	S	G	Q	F	E	Y	L	E	R	A	S	T	K	L	K
C. metallidurans CH34, SilA	R	-	G	R	D	L	R	S	T	V	R	D	-	M	Q	A	A	V	A	-	K	A	V	P	M	P	-	A	G	Y	A	L	S	W	S	G	Q	F	E	Y	L	E	R	A	T	A	K	L	K
CT6070v1_370006, CusA	R	-	G	R	D	L	R	S	V	V	R	E	-	M	Q	A	V	V	A	-	K	T	V	P	M	T	-	A	G	Y	S	L	S	W	S	G	Q	F	E	Y	L	E	R	A	T	A	R	L	K
CT6070v1_20391, NieA	D	-	G	S	D	M	A	E	I	V	G	A	-	V	R	G	A	A	A	-	-	R	A	G	L	P	-	G	G	Y	F	V	S	I	E	G	Q	F	Q	A	Q	E	Q	A	T	R	R	I	V
Cupriavidus sp. AMP6,	D	-	G	S	D	M	S	K	V	I	G	E	-	V	R	S	A	V	A	-	-	R	A	G	L	P	-	G	G	Y	F	V	S	I	E	G	Q	F	Q	A	Q	E	Q	A	T	Q	L	I	V
M. massiliensis, mma_3053	D	-	G	S	D	M	S	R	I	I	G	D	-	V	R	A	A	I	A	-	-	A	T	P	M	P	-	S	A	Y	F	V	S	V	E	G	Q	F	Q	A	Q	E	K	A	M	K	L	I	V
Synechocystis sp. PCC 6803, NrsA	A	-	E	R	D	L	G	S	V	V	E	D	-	V	Q	A	Q	I	K	-	E	K	V	Q	L	P	-	Q	G	Y	F	I	E	Y	G	G	Q	F	E	S	E	Q	R	A	T	N	S	L	L
Synechocystis sp. PCC 6803, CopA	K	-	G	R	D	L	R	S	V	V	N	D	-	I	Q	A	Q	V	K	-	E	K	I	S	L	P	-	T	G	Y	F	I	Q	Y	G	G	Q	F	E	S	E	E	R	A	S	Q	N	L	L
Nostoc sp. PCC 7120, all7618,	S	-	G	R	D	L	G	S	V	V	D	E	-	I	R	A	K	V	Q	-	Q	Q	V	Q	V	P	-	S	G	Y	F	I	Q	Y	G	G	Q	F	E	S	E	Q	R	A	S	Q	N	L	L
Nostoc sp. PCC 7120, all7631,	S	-	G	R	D	L	G	S	A	V	E	E	-	I	Q	S	K	V	R	-	E	T	V	Q	L	P	-	T	G	Y	F	I	Q	Y	G	G	Q	F	E	S	E	Q	R	A	T	Q	N	L	L
C. metallidurans CH34, AcrB3	V	-	D	G	I	Q	G	P	T	V	T	A	Q	I	D	P	K	L	D	A	I	R	A	S	L	P	-	P	G	Y	R	I	T	I	A	G	A	Q	E	E	S	G	K	A	G	A	S	I	A
C. metallidurans CH34, MdtB	A	Q	G	A	S	L	G	D	A	V	E	A	-	I	N	K	-	A	L	-	A	G	M	G	R	P	-	R	T	L	G	G	A	F	Q	G	T	A	Q	A	F	G	A	S	L	A	S	Q	P
C. metallidurans CH34, AcrD	A	P	G	T	S	T	G	T	A	M	T	R	-	L	E	S	-	L	V	-	-	-	R	E	L	G	-	P	D	Y	E	V	R	W	S	G	R	A	F	E	Q	Q	Q	S	G	T	Q	A	P
C. metallidurans CH34, AcrB	A	A	G	K	S	S	G	E	A	M	A	A	-	V	E	E	-	I	M	-	-	-	K	Q	M	P	-	A	G	I	S	Y	S	W	T	G	L	S	Y	E	E	R	L	S	G	S	Q	A	P
C. metallidurans CH34, AcrF	A	P	G	Y	S	S	G	Q	A	L	A	A	-	M	E	E	-	V	A	-	H	-	E	V	L	G	-	E	G	Y	S	F	A	W	S	G	Q	A	Y	E	E	K	K	A	G	S	T	A	A
C. metallidurans CH34, CzcA	T	A	A	V	G	F	I	A	L	C	G	V	A	V	L	N	G	L	V	M	L	S	F	I	R	S	L	-	R	-	E	-	-	-	-	-	-	-	-	-	-	-	E	G	H	S	L	D	-
Alcaligenes sp. CT14, P94177	T	A	A	V	G	F	I	A	L	C	G	V	A	V	L	N	G	L	V	M	L	S	F	I	R	S	L	-	R	-	E	-	-	-	-	-	-	-	-	-	-	-	E	G	H	S	L	D	-
CT6070v1_180092, CzcA	S	A	A	V	G	F	I	A	L	C	G	V	A	V	L	N	G	L	V	M	L	S	F	I	R	S	L	-	R	-	E	-	-	-	-	-	-	-	-	-	-	-	A	G	H	G	L	D	-
C. metallidurans CH34, CzcA2	S	A	A	V	G	F	I	A	L	S	G	V	A	V	L	N	G	L	V	M	L	S	F	I	R	S	L	-	R	-	E	-	-	-	-	-	-	-	-	-	-	-	E	G	R	S	L	D	-
CT6070v1_420028, CzcA	S	A	A	V	G	F	I	A	L	S	G	V	A	V	L	N	G	L	V	M	L	S	F	I	R	T	L	-	R	-	E	-	-	-	-	-	-	-	-	-	-	-	E	G	R	E	L	D	-
R. solanacearum GMI1000, CzcA	S	A	A	V	G	F	I	A	L	S	G	V	A	V	L	N	G	L	V	M	L	S	F	I	R	S	L	-	R	-	E	-	-	-	-	-	-	-	-	-	-	-	D	G	K	P	V	D	-
P. fluorescens AAG09629, CztA	S	A	G	V	G	F	I	A	L	S	G	V	A	V	L	N	G	L	V	M	I	A	F	I	R	N	L	-	R	-	E	-	-	-	-	-	-	-	-	-	-	-	E	G	R	A	L	S	-
P. aeruginosa CAB56471, CzrA	S	A	A	V	G	F	I	A	L	S	G	V	A	V	L	N	G	L	V	M	I	S	F	I	R	N	L	-	L	-	Q	-	-	-	-	-	-	-	-	-	-	-	E	G	R	S	L	D	-
P. aeruginosa PAO1, CzcA	S	A	A	V	G	F	I	A	L	S	G	V	A	V	L	N	G	L	V	M	I	S	F	I	R	N	L	-	L	-	Q	-	-	-	-	-	-	-	-	-	-	-	E	G	R	S	L	D	-
CT6070v1_300007, CzcA	S	A	G	V	G	F	V	A	L	S	G	V	A	V	L	N	G	L	V	M	V	S	F	I	R	Q	L	-	R	-	D	-	-	-	-	-	-	-	-	-	-	-	E	G	R	P	V	P	-
L. pneumophila Q4415, HelA	S	A	G	V	G	F	I	A	L	S	G	V	A	V	L	N	G	L	V	M	I	T	F	I	N	K	L	-	R	-	E	Q	-	-	-	-	-	-	-	-	-	-	K	K	V	Y	L	K	-
X. campestris ATCC 33913, CzcA	S	A	G	V	G	F	I	A	L	S	G	V	A	V	L	N	G	L	V	M	I	A	F	I	R	G	L	-	R	-	D	-	-	-	-	-	-	-	-	-	-	-	A	G	M	P	L	E	-
C. metallidurans CH34, NccA	S	A	A	V	G	F	I	A	V	S	G	V	A	V	L	N	G	L	V	L	I	S	A	I	R	K	R	-	L	-	E	-	-	-	-	-	-	-	-	-	-	-	D	G	V	A	P	D	-
C. metallidurans CH34, CnrA	S	A	A	V	G	F	I	A	V	S	G	V	A	V	L	N	G	L	V	L	I	S	A	I	R	K	R	-	L	-	D	-	-	-	-	-	-	-	-	-	-	-	D	G	M	A	P	D	-
C. metallidurans 31A, pTOM9, NccA	S	A	S	V	G	F	I	A	V	S	G	V	A	V	L	N	G	L	V	L	I	S	A	I	R	K	R	-	L	-	E	-	-	-	-	-	-	-	-	-	-	-	D	G	A	A	P	N	-
R. solanacearum GMI1000, NP_522091	P	A	S	V	G	F	V	A	L	W	G	I	A	V	L	N	G	V	V	L	V	S	T	I	R	S	L	-	R	-	E	-	-	-	-	-	-	-	-	-	-	-	Q	G	M	S	V	D	-
CT6070v1_20361, HmyA	P	A	S	V	G	F	I	A	L	W	G	M	A	V	L	N	G	V	V	L	V	S	Y	I	R	T	L	-	R	-	D	-	-	-	-	-	-	-	-	-	-	-	S	G	L	S	L	D	-
C. metallidurans CH34, HmyA	P	A	S	V	G	F	I	A	L	W	G	M	A	V	L	N	G	V	V	L	V	S	Y	I	R	T	L	-	R	-	E	-	-	-	-	-	-	-	-	-	-	-	S	G	M	S	L	R	-
C. metallidurans CH34, ZneA	S	S	A	V	G	F	I	A	L	F	G	V	A	V	L	N	A	I	I	M	I	A	N	L	N	R	W	-	R	D	T	-	-	-	-	-	-	-	-	-	-	-	S	G	V	S	L	K	-
R. solanacearum GMI1000, NP_522601	S	S	A	V	G	F	I	A	L	F	G	V	A	V	L	N	A	I	I	M	V	S	N	L	N	R	W	-	T	Q	E	-	-	-	-	-	-	-	-	-	-	-	P	G	I	S	L	K	-
X. axonopodis 306, NP_642464	S	S	A	V	G	F	I	A	L	F	G	V	A	V	L	N	A	V	L	M	L	A	Q	I	N	R	L	-	R	Q	D	-	-	-	-	-	-	-	-	-	-	-	V	G	M	S	L	R	-
CT6070v1_230069, HmvA	S	A	A	I	G	F	I	A	L	F	G	Q	A	V	L	N	G	V	V	M	V	T	Y	F	N	Q	L	-	R	-	E	-	-	-	-	-	-	-	-	-	-	-	E	G	M	P	V	R	-
C. metallidurans CH34, HmvA	-	-	-	-	-	-	-	-	-	-	-	-	-	-	-	-	-	-	-	-	-	-	-	-	-	-	-	-	-	-	-	-	-	-	-	-	-	-	-	-	-	-	-	-	-	-	-	-	-
C. metallidurans CH34, ZniA	S	A	A	I	G	F	V	S	L	F	G	V	S	V	M	D	G	I	L	M	I	T	Y	Y	N	Q	L	-	R	-	E	-	-	-	-	-	-	-	-	-	-	-	Q	G	L	K	S	E	-
CT6070v1_300029, HmxA	S	A	A	V	G	F	I	A	V	A	G	I	S	V	Q	N	G	V	I	M	V	E	E	V	M	Q	R	-	I	-	R	-	-	-	-	-	-	-	-	-	-	-	E	G	S	R	V	A	-
M. massiliensis, mma_0286, CzcA1	S	A	A	V	G	F	I	A	V	A	G	I	S	V	Q	N	G	V	I	M	V	E	E	V	L	L	R	-	V	-	R	-	-	-	-	-	-	-	-	-	-	-	E	G	A	A	V	A	-
S. enterica Q9ZHC9, SilA	A	T	G	T	G	F	I	A	L	A	G	V	A	A	E	F	G	V	V	M	L	M	Y	L	R	H	A	-	I	-	E	A	H	P	E	L	S	R	K	E	T	F	T	P	E	G	L	D	-
E. coli K 12, NP 415107, CusA	A	T	G	T	G	F	I	A	L	A	G	V	A	A	E	F	G	V	V	M	L	M	Y	L	R	H	A	-	I	-	E	A	V	P	S	L	N	N	P	Q	T	F	S	E	Q	K	L	D	-
C. metallidurans CH34, CusA	A	G	V	V	G	F	I	A	L	A	G	V	A	A	E	F	G	V	I	M	L	L	Y	L	K	H	A	-	W	-	E	D	S	Q	A	R	-	-	-	G	I	T	D	I	N	A	L	L	-
R. solanacearum GMI1000, Rsp0928,	A	G	V	V	G	F	I	A	L	A	G	V	A	A	E	F	G	V	I	M	L	L	Y	L	K	Q	A	-	W	-	T	E	R	Q	E	R	-	-	-	G	Q	T	T	T	D	A	L	L	-
C. metallidurans CH34, SilA	A	G	I	V	G	F	I	A	L	A	G	V	A	A	E	F	G	V	I	M	L	L	Y	L	K	H	A	-	W	-	H	D	R	L	A	R	-	-	-	G	E	D	T	L	D	A	L	L	-
CT6070v1_370006, CusA	A	G	V	V	G	F	I	A	L	A	G	V	A	A	E	F	G	V	I	M	L	L	Y	L	K	Q	A	-	W	-	S	E	R	E	E	R	-	-	-	G	E	T	T	Q	R	A	L	L	-
CT6070v1_20391, NieA	A	S	M	V	G	F	I	T	L	T	G	I	A	T	R	N	G	I	L	K	V	S	H	Y	L	N	L	C	R	-	F	-	-	-	-	-	-	-	-	-	-	-	E	G	E	T	F	G	I
Cupriavidus sp. AMP6,	A	S	M	V	G	F	I	T	L	T	G	I	A	T	R	N	G	I	L	K	V	S	H	Y	I	N	L	C	R	-	V	-	-	-	-	-	-	-	-	-	-	-	E	G	E	T	F	G	I
M. massiliensis, mma_3053	A	S	M	V	G	F	I	T	L	A	G	I	A	T	R	N	G	I	L	K	V	S	H	Y	I	N	L	C	K	-	F	-	-	-	-	-	-	-	-	-	-	-	E	G	E	A	F	G	L
Synechocystis sp. PCC 6803, NrsA	A	S	L	V	G	F	I	T	L	F	G	V	A	V	R	N	G	L	L	L	V	D	N	Y	N	Q	K	-	F	-	A	-	-	-	-	-	-	-	-	-	-	-	Q	G	M	K	L	K	-
Synechocystis sp. PCC 6803, CopA	A	S	L	V	G	F	I	T	L	F	G	V	A	V	R	N	G	L	L	L	V	D	N	Y	N	Q	K	-	F	-	A	-	-	-	-	-	-	-	-	-	-	-	L	A	L	P	L	A	-
Nostoc sp. PCC 7120, all7618,	A	S	M	V	G	F	I	T	L	F	G	V	A	T	R	N	G	L	L	L	V	E	N	Y	N	S	K	-	F	-	A	-	-	-	-	-	-	-	-	-	-	-	I	G	M	P	L	R	-
Nostoc sp. PCC 7120, all7631,	A	S	L	V	G	F	I	T	L	F	G	V	A	T	R	N	G	L	L	L	V	D	N	Y	N	G	K	-	I	-	A	-	-	-	-	-	-	-	-	-	-	-	Q	E	M	P	L	Q	-
C. metallidurans CH34, AcrB3	V	A	Q	L	G	I	T	A	L	L	G	M	I	I	R	N	S	V	I	L	V	D	Q	I	E	Q	D	-	I	-	K	-	-	-	-	-	-	-	-	-	-	-	A	G	I	P	P	W	-
C. metallidurans CH34, MdtB	I	A	L	I	G	I	I	L	L	I	G	I	V	K	K	N	G	I	M	M	V	D	F	A	L	V	A	E	R	-	E	-	-	-	-	-	-	-	-	-	-	-	R	G	M	S	P	R	-
C. metallidurans CH34, AcrD	Y	F	K	V	G	V	I	V	I	M	G	L	A	A	K	N	A	I	L	V	V	E	Y	A	E	Q	L	-	R	-	R	-	-	-	-	-	-	-	-	-	-	-	N	G	L	E	R	V	-
C. metallidurans CH34, AcrB	F	F	Q	V	G	L	L	T	T	V	G	L	S	A	K	N	A	I	L	I	V	E	F	A	K	E	L	-	H	-	D	-	-	-	-	-	-	-	-	-	-	-	H	G	K	G	L	V	-
C. metallidurans CH34, AcrF	Y	F	Q	I	G	L	T	V	L	I	A	L	A	A	K	N	A	I	L	I	F	E	F	A	V	E	M	Q	E	-	K	-	-	-	-	-	-	-	-	-	-	-	E	G	L	S	P	F	-
C. metallidurans CH34, CzcA	L	S	S	T	A	L	T	L	L	V	L	P	V	L	Y	R	L	A	H	R	K	D	E	D	A	E	D	T	R	E	P	V	T	Q	T	H	-	Q	P	D	Q	-	G	-	-	-	-	-	-
Alcaligenes sp. CT14, P94177	L	S	S	T	A	L	T	L	L	V	L	P	V	L	Y	R	L	A	H	R	K	D	E	D	A	E	D	T	R	E	P	V	T	Q	T	H	-	Q	P	D	Q	-	G	-	-	-	-	-	-
CT6070v1_180092, CzcA	L	S	S	T	A	L	T	L	L	V	L	P	V	L	Y	R	L	A	H	R	N	D	A	P	V	A	V	R	A	D	G	Q	V	T	P	-	-	-	-	M	D	-	-	-	-	-	-	-	-
C. metallidurans CH34, CzcA2	L	S	S	T	A	L	T	L	L	V	L	P	V	L	Y	R	W	A	H	G	R	L	A	S	R	-	-	-	-	-	-	-	-	-	-	-	-	-	-	-	-	-	-	-	-	-	-	-	-
CT6070v1_420028, CzcA	L	S	S	T	A	L	T	L	L	V	L	P	A	L	Y	R	Y	V	H	R	R	D	E	E	E	A	A	V	V	E	V	P	G	R	Q	-	-	-	-	-	P	-	-	-	-	-	-	-	-
R. solanacearum GMI1000, CzcA	L	S	S	T	A	L	T	L	L	V	L	P	V	L	Y	R	L	A	Y	R	R	D	S	R	D	S	R	D	S	R	D	G	V	A	A	P	-	A	D	A	A	-	A	-	-	-	-	-	-
P. fluorescens AAG09629, CztA	I	S	S	T	L	L	T	L	L	V	L	P	A	L	Y	Q	W	A	H	R	K	E	E	E	T	P	G	E	T	-	-	-	R	-	-	-	-	-	-	-	-	-	-	-	-	-	-	-	-
P. aeruginosa CAB56471, CzrA	L	S	S	T	M	L	T	L	L	V	L	P	V	L	Y	R	W	T	H	G	R	D	A	G	P	R	E	E	T	P	A	A	G	-	-	-	-	-	-	-	-	-	-	-	-	-	-	-	-
P. aeruginosa PAO1, CzcA	L	S	S	T	M	L	T	L	L	V	L	P	V	L	Y	R	W	T	H	G	R	D	A	G	P	R	E	E	T	P	A	A	G	-	-	-	-	-	-	-	-	-	-	-	-	-	-	-	-
CT6070v1_300007, CzcA	V	S	S	T	L	L	T	L	L	V	L	P	L	L	Y	R	W	A	Y	S	R	R	A	K	Q	Q	V	P	T	E	D	E	D	R	K	L	-	G	G	M	P	-	S	-	-	-	-	-	-
L. pneumophila Q4415, HelA	I	S	S	T	F	L	T	L	L	V	L	P	G	L	Y	Y	V	F	H	G	R	R	K	K	G	Q	S	K	S	E	P	Q	E	Q	I	-	-	-	-	-	-	-	M	-	-	-	-	-	-
X. campestris ATCC 33913, CzcA	V	S	S	T	L	L	T	L	L	V	L	P	V	L	Y	R	W	L	H	R	E	R	A	P	R	T	S	A	M	T	A	Q	Q	H	G	G	-	-	-	-	T	-	P	-	-	-	-	-	-
C. metallidurans CH34, NccA	I	T	A	T	V	L	T	L	F	V	L	P	A	I	C	G	M	V	V	R	R	K	R	G	A	G	V	G	R	D	E	L	A	E	A	-	-	-	-	-	-	-	-	-	-	-	-	-	-
C. metallidurans CH34, CnrA	V	T	A	T	V	L	T	L	F	V	L	P	A	L	C	G	I	V	L	K	R	R	T	A	G	R	P	E	A	Q	A	A	L	E	A	-	-	-	-	-	-	-	-	-	-	-	-	-	-
C. metallidurans 31A, pTOM9, NccA	I	T	A	T	V	L	T	L	F	V	L	P	A	V	C	G	M	V	L	R	R	Q	K	K	L	E	K	P	G	G	E	L	L	E	A	-	-	-	-	-	-	-	-	-	-	-	-	-	-
R. solanacearum GMI1000, NP_522091	L	T	C	T	L	L	T	L	V	M	L	P	T	L	Y	K	W	F	D	E	E	A	R	-	-	-	-	-	-	-	-	-	-	-	-	-	-	-	-	-	-	-	-	-	-	-	-	-	-
CT6070v1_20361, HmyA	I	T	S	T	L	L	T	L	V	M	V	P	T	L	Y	R	W	F	D	D	R	K	P	D	P	S	R	D	V	P	-	-	-	-	-	-	-	-	-	-	-	-	-	-	-	-	-	-	-
C. metallidurans CH34, HmyA	I	T	S	T	L	L	T	L	V	M	V	P	T	L	Y	R	W	F	D	D	R	K	P	E	P	R	D	M	-	S	-	-	-	-	-	-	-	-	-	-	-	-	-	-	-	-	-	-	-
C. metallidurans CH34, ZneA	I	T	A	T	A	L	T	L	V	L	L	P	A	L	Y	Y	L	I	E	T	R	A	A	K	Q	V	R	E	E	P	P	V	Q	F	G	P	-	T	S	-	E	-	G	-	-	-	-	-	-
R. solanacearum GMI1000, NP_522601	V	T	A	T	A	L	T	L	V	L	L	P	A	L	Y	Y	L	I	E	A	R	V	G	R	R	Q	N	G	S	G	P	A	A	D	K	P	-	I	Q	-	-	-	G	-	-	-	-	-	-
X. axonopodis 306, NP_642464	V	T	A	T	L	L	T	L	V	L	L	P	S	L	Y	Y	L	M	E	A	F	V	A	T	R	Q	G	R	Q	G	T	T	-	-	-	-	-	-	-	-	-	-	-	-	-	-	-	-	-
CT6070v1_230069, HmvA	I	T	A	T	V	L	T	L	I	V	L	P	T	L	Y	E	W	M	V	G	R	N	W	P	D	E	E	G	A	T	P	D	E	N	R	I	-	T	P	S	I	-	S	-	-	-	-	-	-
C. metallidurans CH34, HmvA	-	-	-	-	-	-	-	-	-	-	-	-	-	-	-	-	-	-	-	-	-	-	-	-	-	-	-	-	-	-	-	-	-	-	-	-	-	-	-	-	-	-	-	-	-	-	-	-	-
C. metallidurans CH34, ZniA	L	I	G	P	I	M	L	L	V	I	V	P	A	L	R	M	V	F	I	G	K	K	E	T	-	-	-	-	-	-	-	-	-	-	-	-	-	-	-	-	-	-	-	-	-	-	-	-	-
CT6070v1_300029, HmxA	V	T	G	T	I	F	T	L	L	V	L	P	V	A	M	S	R	F	G	N	F	S	E	A	G	N	E	D	V	S	E	-	-	-	-	-	-	-	-	-	-	-	-	-	-	-	-	-	-
M. massiliensis, mma_0286, CzcA1	I	T	G	T	L	F	T	L	L	V	L	P	V	A	I	R	L	F	A	N	F	S	E	N	E	D	S	K	D	E	L	P	A	-	G	P	-	T	A	-	T	-	A	-	-	-	-	-	-
S. enterica Q9ZHC9, SilA	I	T	A	P	L	L	S	L	F	I	I	P	A	A	Y	K	L	I	W	L	R	R	H	K	K	S	V	S	-	-	-	-	-	-	-	-	-	-	-	-	-	-	-	-	-	-	-	-	-
E. coli K 12, NP 415107, CusA	I	T	A	P	L	L	S	L	F	I	I	P	A	A	Y	K	L	M	W	L	H	R	H	R	V	R	-	K	-	-	-	-	-	-	-	-	-	-	-	-	-	-	-	-	-	-	-	-	-
C. metallidurans CH34, CusA	V	T	A	P	L	L	S	L	F	V	V	P	A	V	Y	L	L	I	R	R	R	E	T	K	T	S	P	S	F	T	H	T	S	V	K	E	-	-	-	-	Q	-	-	-	-	-	-	-	-
R. solanacearum GMI1000, Rsp0928,	V	T	A	P	L	L	S	L	L	V	V	P	A	V	Y	L	L	L	R	R	R	S	V	S	S	P	S	Q	P	-	-	-	-	-	-	-	-	-	-	-	-	-	-	-	-	-	-	-	-
C. metallidurans CH34, SilA	V	T	A	P	L	L	S	M	F	V	V	P	A	V	Y	L	L	L	R	R	R	L	L	P	S	P	S	T	T	A	K	Q	A	E	L	E	-	R	-	-	A	-	-	-	-	-	-	-	-
CT6070v1_370006, CusA	V	T	A	P	L	L	S	L	F	V	V	P	A	V	Y	W	L	M	R	R	R	R	S	R	V	P	P	V	P	T	Q	P	S	H	Q	D	-	E	-	-	S	-	-	-	-	-	-	-	-
CT6070v1_20391, NieA	I	S	S	T	L	L	D	S	M	L	T	P	L	A	F	W	L	F	G	R	R	P	L	Q	R	I	L	S	R	Q	Q	E	D	T	Y	-	-	-	-	-	-	-	-	-	-	-	-	-	-
Cupriavidus sp. AMP6,	V	S	S	T	I	L	D	S	V	L	T	P	L	A	F	W	L	F	G	R	R	P	L	E	R	I	L	S	Q	Q	Q	G	D	A	Y	-	-	-	-	-	-	-	-	-	-	-	-	-	-
M. massiliensis, mma_3053	I	S	S	T	I	L	D	S	L	L	T	P	L	I	F	W	L	V	G	R	K	P	L	E	R	L	I	A	G	Q	Q	E	N	A	Y	-	-	-	-	-	-	-	-	-	-	-	-	-	-
Synechocystis sp. PCC 6803, NrsA	C	T	S	T	A	L	T	L	L	V	L	P	A	L	Y	A	K	F	G	K	W	L	M	P	K	Q	P	T	N	G	D	H	I	A	P	F	-	V	R	N	D	R	V	S	T	Q	K	S	H
Synechocystis sp. PCC 6803, CopA	F	T	S	T	A	L	T	L	L	V	L	P	A	L	Y	A	Q	F	G	R	F	L	R	P	S	A	S	V	T	T	P	A	S	T	P	I	-	N	V	L	T	K	V	-	-	-	-	-	-
Nostoc sp. PCC 7120, all7618,	F	T	S	T	A	L	T	L	L	V	L	P	A	L	Y	S	K	F	G	T	Y	L	I	P	K	Q	T	S	P	A	I	Q	T	G	I	A	-	S	E	I	T	T	S	-	Q	D	L	S	I
Nostoc sp. PCC 7120, all7631,	F	T	S	T	A	L	T	L	M	V	L	P	A	L	Y	A	K	F	G	K	F	L	L	P	K	R	T	I	S	V	V	E	D	G	K	V	-	P	K	A	V	F	E	-	-	-	-	-	-
C. metallidurans CH34, AcrB3	I	V	A	T	V	L	T	L	L	F	L	P	A	L	Y	A	A	W	F	R	V	R	A	P	E	G	G	Q	G	V	M	T	N	-	-	-	-	-	-	-	-	-	-	-	-	-	-	-	-
C. metallidurans CH34, MdtB	V	V	S	Q	M	L	T	L	F	S	T	P	V	V	Y	L	Y	L	D	R	A	H	Y	W	Y	M	R	R	K	A	A	R	G	G	G	K	P	P	P	T	Q	-	Q	T	P	H	G	K	S
C. metallidurans CH34, AcrD	L	G	A	T	I	L	G	T	L	V	I	P	L	L	Y	A	W	I	A	R	W	S	K	A	R	A	T	T	E	P	A	K	A	P	A	S	-	E	-	-	-	-	-	-	-	-	-	-	-
C. metallidurans CH34, AcrB	I	T	A	T	V	L	A	I	F	W	V	P	L	F	F	V	V	V	S	A	L	K	E	R	R	G	K	S	D	S	S	S	L	E	K	G	-	-	-	-	-	-	-	-	-	-	-	-	-
C. metallidurans CH34, AcrF	L	G	A	T	V	I	A	I	F	F	I	P	M	F	F	W	G	L	E	Q	R	S	E	K	R	K	G	K	Q	P	A	S	G	A	G	T	-	G	P	G	A	-	-	G	P	A	S	D	T
[truncated: 52 more columns]

## Sheet: Info
Title	align6_FAS.txt
Format
DataType	Protein
45
Number Sites	1258
Identical	.
Missing	N
Indel	-
